# Supplementary material for: Ethyl 5-cyano-4-[2-(2,4-dichloro­phen­oxy)acetamido]-1-phenyl-1H-pyrrole-3-carboxyl­ate
Source: Acta Crystallogr Sect E Struct Rep Online. 2009 Jul 22;65(Pt 8):o1950. doi: 10.1107/S1600536809027809 (PMC2977304; doi:10.1107/S1600536809027809)
Supplement: Supplementary file 1 [file e-65-o1950-sup1.cif]

##############################################################################
###                                                                        ###
###        Electronic paper (Acta Crystallographica Section E)             ###
###                                                                        ###
##############################################################################
#                                                                            #
# This CIF contains the data in a paper accepted for publication in Acta     #
# Crystallographica Section E. It conforms to the requirements of Notes      #
# for Authors for Section E, and has been peer reviewed under the auspices   #
# of the IUCr Commission on Journals.                                        #
#                                                                            #
# Full details of the Crystallographic Information File format               #
# are given in the paper "The Crystallographic Information File (CIF):       #
# a New Standard Archive File for Crystallography" by S. R. Hall, F. H.      #
# Allen and I. D. Brown [Acta Cryst. (1991), A47, 655-685].                  #
#                                                                            #
# The current version of the core CIF dictionary is obtainable from          #
# ftp://ftp.iucr.org/pub/cif_core.dic. The current version number is 2.4.    #
#                                                                            #
# Software is freely available for graphical display of the structure(s) in  #
# this CIF.  For information consult the CIF home page http://www.iucr.org/  #
# cif/home.html                                                              #
#                                                                            #
# This file may be used for bona fide research purposes within the           #
# scientific community so long as proper attribution is given to the journal # 
# article from which it was obtained.                                        #
#                                                                            #
##############################################################################
                                             
data_I
_audit_creation_method     SHELXL-97
_chemical_name_systematic
;
Ethyl 5-cyano-4-[2-(2,4-dichlorophenoxy)acetamido]-1-phenyl-1<i>H</i>-pyrrole-
3-carboxylate
;
_chemical_name_common     ?
_chemical_formula_moiety     'C22 H17 Cl2 N3 O4'
_chemical_formula_sum     'C22 H17 Cl2 N3 O4'
_chemical_formula_iupac     'C22 H17 Cl2 N3 O4'
_chemical_formula_weight     458.29
_chemical_melting_point     ?
_symmetry_cell_setting     monoclinic
_symmetry_space_group_name_H-M     'C 2/c'
_symmetry_space_group_name_Hall     '-C 2yc'
loop_
    _symmetry_equiv_pos_as_xyz
    'x, y, z'
    '-x, y, -z+1/2'
    'x+1/2, y+1/2, z'
    '-x+1/2, y+1/2, -z+1/2'
    '-x, -y, -z'
    'x, -y, z-1/2'
    '-x+1/2, -y+1/2, -z'
    'x+1/2, -y+1/2, z-1/2'
_cell_length_a     32.8846(18)
_cell_length_b     7.6224(4)
_cell_length_c     17.2834(9)
_cell_angle_alpha     90.00
_cell_angle_beta     90.00
_cell_angle_gamma     89.7730(10)
_cell_volume     4332.2(4)
_cell_formula_units_Z     8
_cell_measurement_reflns_used     4400
_cell_measurement_theta_min     2.47
_cell_measurement_theta_max     26.31
_cell_measurement_temperature     298(2)
_exptl_crystal_description     block
_exptl_crystal_colour     yellow
_exptl_crystal_size_max     0.10
_exptl_crystal_size_mid     0.10
_exptl_crystal_size_min     0.10
_exptl_crystal_density_diffrn     1.401
_exptl_crystal_density_meas     ?
_exptl_crystal_density_method     'not measured'
_exptl_crystal_F_000     1888
_exptl_absorpt_coefficient_mu     0.333
_exptl_absorpt_correction_type     multi-scan
_exptl_absorpt_process_details     '(SADABS; Sheldrick, 2003)'
_exptl_absorpt_correction_T_min     0.9675
_exptl_absorpt_correction_T_max     0.9675
_exptl_special_details
;
;
_diffrn_ambient_temperature     298(2)
_diffrn_radiation_type     MoK\a
_diffrn_radiation_wavelength     0.71073
_diffrn_radiation_source     'fine-focus sealed tube'
_diffrn_radiation_monochromator     graphite
_diffrn_measurement_device_type     'Bruker SMART 4K CCD area-detector'
_diffrn_measurement_method     '\f and \w'
_diffrn_detector_area_resol_mean     ?
_diffrn_reflns_number     16521
_diffrn_reflns_av_R_equivalents     0.0807
_diffrn_reflns_av_sigmaI/netI     0.088
_diffrn_reflns_theta_min     2.35
_diffrn_reflns_theta_max     26.00
_diffrn_reflns_theta_full     26.00
_diffrn_measured_fraction_theta_max     0.997
_diffrn_measured_fraction_theta_full     0.997
_diffrn_reflns_limit_h_min     -40
_diffrn_reflns_limit_h_max     39
_diffrn_reflns_limit_k_min     -9
_diffrn_reflns_limit_k_max     9
_diffrn_reflns_limit_l_min     -21
_diffrn_reflns_limit_l_max     21
_diffrn_standards_number     ?
_diffrn_standards_interval_count     ?
_diffrn_standards_interval_time     ?
_diffrn_standards_decay_%     ?
_refine_special_details
;
Refinement of <i>F</i>^2^ against ALL reflections. The weighted <i>R</i>-factor
<i>wR</i> and goodness of fit <i>S</i> are based on <i>F</i>^2^, conventional
<i>R</i>-factors <i>R</i> are based on <i>F</i>, with <i>F</i> set to zero for
negative <i>F</i>^2^. The threshold expression of <i>F</i>^2^ >
\s(<i>F</i>^2^) is used only for calculating <i>R</i>-factors(gt) <i>etc</i>.
and is not relevant to the choice of reflections for refinement.
<i>R</i>-factors based on <i>F</i>^2^ are statistically about twice as large
as those based on <i>F</i>, and <i>R</i>- factors based on ALL data will be
even larger.
;
_reflns_number_total     4279
_reflns_number_gt     3034
_reflns_threshold_expression     I>2\s(I)
_refine_ls_structure_factor_coef     Fsqd
_refine_ls_matrix_type     full
_refine_ls_R_factor_all     0.0886
_refine_ls_R_factor_gt     0.0658
_refine_ls_wR_factor_gt     0.1434
_refine_ls_wR_factor_ref     0.1544
_refine_ls_goodness_of_fit_ref     0.990
_refine_ls_restrained_S_all     0.990
_refine_ls_number_reflns     4279
_refine_ls_number_parameters     285
_refine_ls_number_restraints     0
_refine_ls_hydrogen_treatment     mixed
_refine_ls_weighting_scheme     calc
_refine_ls_weighting_details
                  'calc w=1/[\s^2^(Fo^2^)+(0.055P)^2^] where P=(Fo^2^+2Fc^2^)/3'
_atom_sites_solution_hydrogens     geom
_atom_sites_solution_primary     direct
_atom_sites_solution_secondary     difmap
_refine_ls_shift/su_max     0.001
_refine_ls_shift/su_mean     0.000
_refine_diff_density_max     0.317
_refine_diff_density_min     -0.307
_refine_ls_extinction_method     'SHELXL97 (Sheldrick, 2008)'
_refine_ls_extinction_coef     0.0042(4)
_refine_ls_extinction_expression
                                  'Fc^*^=kFc[1+0.001xFc^2^\l^3^/sin(2\q)]^-1/4^'
loop_
    _atom_type_symbol
    _atom_type_description
    _atom_type_scat_dispersion_real
    _atom_type_scat_dispersion_imag
    _atom_type_scat_source
    'C' 'C' 0.0033 0.0016
                         'International Tables Vol C Tables 4.2.6.8 and 6.1.1.4'
    'H' 'H' 0.0000 0.0000
                         'International Tables Vol C Tables 4.2.6.8 and 6.1.1.4'
    'N' 'N' 0.0061 0.0033
                         'International Tables Vol C Tables 4.2.6.8 and 6.1.1.4'
    'O' 'O' 0.0106 0.0060
                         'International Tables Vol C Tables 4.2.6.8 and 6.1.1.4'
    'Cl' 'Cl' 0.1484 0.1585
                         'International Tables Vol C Tables 4.2.6.8 and 6.1.1.4'
_computing_data_collection     'SMART (Bruker, 2001)'
_computing_cell_refinement     'SAINT-Plus (Bruker, 2001)'
_computing_data_reduction     'SAINT-Plus (Bruker, 2001)'
_computing_structure_solution     'SHELXS97 (Sheldrick, 2008)'
_computing_structure_refinement     'SHELXL97 (Sheldrick, 2008)'
_computing_molecular_graphics     'PLATON (Spek, 2009)'
_computing_publication_material     'SHELXTL (Sheldrick, 2008)'
loop_
    _atom_site_type_symbol
    _atom_site_label
    _atom_site_fract_x
    _atom_site_fract_y
    _atom_site_fract_z
    _atom_site_U_iso_or_equiv
    _atom_site_adp_type
    _atom_site_calc_flag
    _atom_site_refinement_flags
    _atom_site_occupancy
    _atom_site_disorder_assembly
    _atom_site_disorder_group
    C C1 1.06329(6) 0.1879(3) 0.05715(13) 0.0426(6) Uani d . 1 . .
    C C2 1.09068(7) 0.1312(3) 0.11185(14) 0.0466(6) Uani d . 1 . .
    H H2 1.0813 0.0801 0.1573 0.056 Uiso calc R 1 . .
    C C3 1.13204(7) 0.1495(3) 0.09995(14) 0.0472(6) Uani d . 1 . .
    H H3 1.1505 0.1107 0.1369 0.057 Uiso calc R 1 . .
    C C4 1.14550(7) 0.2257(3) 0.03284(15) 0.0463(6) Uani d . 1 . .
    C C5 1.11863(7) 0.2840(3) -0.02255(14) 0.0470(6) Uani d . 1 . .
    H H5 1.1282 0.3351 -0.0679 0.056 Uiso calc R 1 . .
    C C6 1.07783(7) 0.2659(3) -0.01021(14) 0.0469(6) Uani d . 1 . .
    C C7 1.00695(6) 0.1112(4) 0.13490(13) 0.0558(7) Uani d . 1 . .
    H H7A 1.0184 0.1792 0.1770 0.067 Uiso calc R 1 . .
    H H7B 1.0147 -0.0103 0.1420 0.067 Uiso calc R 1 . .
    C C8 0.96114(7) 0.1270(4) 0.13558(14) 0.0511(7) Uani d . 1 . .
    C C9 0.90125(6) 0.1809(3) 0.05703(13) 0.0368(5) Uani d . 1 . .
    C C10 0.88509(6) 0.2629(3) -0.00962(13) 0.0399(6) Uani d . 1 . .
    C C11 0.84392(7) 0.2760(3) 0.00079(14) 0.0440(6) Uani d . 1 . .
    H H11 0.8259 0.3266 -0.0340 0.053 Uiso calc R 1 . .
    C C12 0.86902(6) 0.1425(3) 0.10524(12) 0.0387(5) Uani d . 1 . .
    C C13 0.86531(6) 0.0454(3) 0.17456(14) 0.0446(6) Uani d . 1 . .
    C C14 0.90849(7) 0.3115(3) -0.07786(13) 0.0431(6) Uani d . 1 . .
    C C15 0.90645(8) 0.4263(4) -0.20453(14) 0.0589(7) Uani d . 1 . .
    H H15A 0.9189 0.3226 -0.2267 0.071 Uiso calc R 1 . .
    H H15B 0.9277 0.5115 -0.1943 0.071 Uiso calc R 1 . .
    C C16 0.87619(9) 0.5007(4) -0.25914(15) 0.0693(8) Uani d . 1 . .
    H H16A 0.8568 0.4119 -0.2729 0.104 Uiso calc R 1 . .
    H H16B 0.8898 0.5412 -0.3048 0.104 Uiso calc R 1 . .
    H H16C 0.8624 0.5970 -0.2350 0.104 Uiso calc R 1 . .
    C C17 0.79429(7) 0.2161(4) 0.10469(13) 0.0448(6) Uani d . 1 . .
    C C18 0.77391(8) 0.0684(4) 0.12715(16) 0.0647(8) Uani d . 1 . .
    H H18 0.7852 -0.0419 0.1193 0.078 Uiso calc R 1 . .
    C C19 0.73596(8) 0.0858(5) 0.16203(18) 0.0770(10) Uani d . 1 . .
    H H19 0.7217 -0.0133 0.1775 0.092 Uiso calc R 1 . .
    C C20 0.71982(8) 0.2485(5) 0.17348(18) 0.0729(10) Uani d . 1 . .
    H H20 0.6945 0.2596 0.1968 0.088 Uiso calc R 1 . .
    C C21 0.74032(9) 0.3942(5) 0.15128(18) 0.0774(10) Uani d . 1 . .
    H H21 0.7291 0.5045 0.1596 0.093 Uiso calc R 1 . .
    C C22 0.77795(8) 0.3792(4) 0.11624(16) 0.0650(8) Uani d . 1 . .
    H H22 0.7920 0.4789 0.1007 0.078 Uiso calc R 1 . .
    Cl Cl1 1.197500(19) 0.25261(10) 0.01853(5) 0.0708(3) Uani d . 1 . .
    Cl Cl2 1.04355(2) 0.33930(11) -0.07912(4) 0.0718(3) Uani d . 1 . .
    N N1 0.94269(5) 0.1515(3) 0.06772(11) 0.0413(5) Uani d . 1 . .
    H H1 0.9550(7) 0.163(3) 0.0265(14) 0.050 Uiso d . 1 . .
    N N2 0.83373(5) 0.2042(3) 0.06907(11) 0.0428(5) Uani d . 1 . .
    N N3 0.85896(7) -0.0374(3) 0.22814(13) 0.0672(7) Uani d . 1 . .
    O O1 1.02216(4) 0.1736(3) 0.06353(9) 0.0548(5) Uani d . 1 . .
    O O2 0.94335(5) 0.1152(3) 0.19676(10) 0.0876(8) Uani d . 1 . .
    O O3 0.94465(5) 0.2865(3) -0.08352(10) 0.0602(5) Uani d . 1 . .
    O O4 0.88571(5) 0.3817(2) -0.13360(9) 0.0512(5) Uani d . 1 . .
loop_
    _atom_site_aniso_label
    _atom_site_aniso_U_11
    _atom_site_aniso_U_22
    _atom_site_aniso_U_33
    _atom_site_aniso_U_12
    _atom_site_aniso_U_13
    _atom_site_aniso_U_23
    C1 0.0333(11) 0.0469(14) 0.0477(14) -0.0048(11) 0.0088(9) -0.0098(11)
    C2 0.0392(12) 0.0525(16) 0.0481(14) 0.0005(11) 0.0085(10) -0.0034(11)
    C3 0.0365(12) 0.0482(15) 0.0568(15) -0.0009(11) 0.0050(10) -0.0051(12)
    C4 0.0351(12) 0.0420(15) 0.0619(17) -0.0056(10) 0.0123(11) -0.0102(12)
    C5 0.0456(14) 0.0446(15) 0.0509(15) -0.0098(12) 0.0122(11) -0.0045(12)
    C6 0.0453(13) 0.0466(15) 0.0488(15) -0.0050(11) 0.0058(11) -0.0047(11)
    C7 0.0332(12) 0.088(2) 0.0467(15) -0.0018(13) 0.0080(10) 0.0048(14)
    C8 0.0367(12) 0.0704(19) 0.0462(15) -0.0007(12) 0.0077(10) 0.0003(13)
    C9 0.0346(11) 0.0349(12) 0.0408(13) 0.0005(9) 0.0069(9) -0.0042(10)
    C10 0.0379(12) 0.0401(14) 0.0417(13) -0.0004(10) 0.0061(9) -0.0062(10)
    C11 0.0402(12) 0.0495(15) 0.0422(14) 0.0065(11) 0.0030(10) 0.0003(11)
    C12 0.0335(11) 0.0396(14) 0.0429(13) 0.0006(10) 0.0037(9) -0.0053(10)
    C13 0.0387(12) 0.0448(15) 0.0503(15) -0.0017(11) 0.0095(10) -0.0015(12)
    C14 0.0451(13) 0.0406(14) 0.0438(14) -0.0024(11) 0.0071(10) -0.0033(11)
    C15 0.0665(16) 0.0642(19) 0.0462(15) -0.0044(14) 0.0142(12) 0.0064(13)
    C16 0.095(2) 0.0593(19) 0.0532(17) 0.0005(16) 0.0097(15) 0.0086(14)
    C17 0.0321(11) 0.0607(17) 0.0417(14) 0.0026(11) 0.0075(9) -0.0056(12)
    C18 0.0486(15) 0.062(2) 0.083(2) -0.0056(14) 0.0190(13) -0.0104(16)
    C19 0.0512(16) 0.090(3) 0.089(2) -0.0172(17) 0.0248(15) -0.0068(19)
    C20 0.0404(15) 0.113(3) 0.065(2) 0.0102(17) 0.0119(13) -0.0050(18)
    C21 0.0597(18) 0.076(2) 0.097(2) 0.0263(17) 0.0216(16) 0.0000(19)
    C22 0.0525(15) 0.062(2) 0.081(2) 0.0180(14) 0.0167(14) 0.0102(15)
    Cl1 0.0377(4) 0.0833(7) 0.0914(6) -0.0088(3) 0.0170(3) 0.0030(4)
    Cl2 0.0563(4) 0.0931(7) 0.0661(5) -0.0070(4) -0.0030(3) 0.0237(4)
    N1 0.0296(9) 0.0548(13) 0.0395(11) 0.0012(9) 0.0095(8) -0.0021(9)
    N2 0.0327(10) 0.0500(12) 0.0457(12) 0.0018(9) 0.0088(8) -0.0022(9)
    N3 0.0656(14) 0.0708(17) 0.0651(15) -0.0111(13) 0.0067(11) 0.0144(14)
    O1 0.0330(8) 0.0832(14) 0.0482(10) -0.0031(8) 0.0087(7) 0.0094(9)
    O2 0.0396(10) 0.177(3) 0.0465(11) 0.0017(12) 0.0101(8) 0.0107(13)
    O3 0.0381(9) 0.0839(15) 0.0584(12) 0.0009(9) 0.0113(8) 0.0078(10)
    O4 0.0494(9) 0.0605(12) 0.0436(9) 0.0053(8) 0.0091(7) 0.0083(8)
_geom_special_details
;
All e.s.d.'s (except the e.s.d. in the dihedral angle between two l.s. planes)
are estimated using the full covariance matrix. The cell e.s.d.'s are taken
into account individually in the estimation of e.s.d.'s in distances, angles
and torsion angles; correlations between e.s.d.'s in cell parameters are only
used when they are defined by crystal symmetry. An approximate (isotropic)
treatment of cell e.s.d.'s is used for estimating e.s.d.'s involving l.s.
planes.
;
loop_
    _geom_bond_atom_site_label_1
    _geom_bond_atom_site_label_2
    _geom_bond_site_symmetry_2
    _geom_bond_distance
    _geom_bond_publ_flag
    C1 O1 . 1.363(2) ?
    C1 C2 . 1.377(3) ?
    C1 C6 . 1.393(3) ?
    C2 C3 . 1.384(3) ?
    C2 H2 . 0.9300 ?
    C3 C4 . 1.372(3) ?
    C3 H3 . 0.9300 ?
    C4 C5 . 1.378(4) ?
    C4 Cl1 . 1.742(2) ?
    C5 C6 . 1.367(3) ?
    C5 H5 . 0.9300 ?
    C6 Cl2 . 1.734(3) ?
    C7 O1 . 1.415(2) ?
    C7 C8 . 1.513(3) ?
    C7 H7A . 0.9700 ?
    C7 H7B . 0.9700 ?
    C8 O2 . 1.213(3) ?
    C8 N1 . 1.335(3) ?
    C9 C12 . 1.381(3) ?
    C9 N1 . 1.395(3) ?
    C9 C10 . 1.416(3) ?
    C10 C11 . 1.371(3) ?
    C10 C14 . 1.458(3) ?
    C11 N2 . 1.345(3) ?
    C11 H11 . 0.9300 ?
    C12 N2 . 1.401(3) ?
    C12 C13 . 1.415(3) ?
    C13 N3 . 1.141(3) ?
    C14 O3 . 1.210(3) ?
    C14 O4 . 1.334(3) ?
    C15 O4 . 1.445(3) ?
    C15 C16 . 1.486(4) ?
    C15 H15A . 0.9700 ?
    C15 H15B . 0.9700 ?
    C16 H16A . 0.9600 ?
    C16 H16B . 0.9600 ?
    C16 H16C . 0.9600 ?
    C17 C18 . 1.368(4) ?
    C17 C22 . 1.370(3) ?
    C17 N2 . 1.440(3) ?
    C18 C19 . 1.394(3) ?
    C18 H18 . 0.9300 ?
    C19 C20 . 1.365(4) ?
    C19 H19 . 0.9300 ?
    C20 C21 . 1.356(4) ?
    C20 H20 . 0.9300 ?
    C21 C22 . 1.384(3) ?
    C21 H21 . 0.9300 ?
    C22 H22 . 0.9300 ?
    N1 H1 . 0.82(2) ?
loop_
    _geom_angle_atom_site_label_1
    _geom_angle_atom_site_label_2
    _geom_angle_atom_site_label_3
    _geom_angle_site_symmetry_1
    _geom_angle_site_symmetry_3
    _geom_angle
    _geom_angle_publ_flag
    O1 C1 C2 . . 124.7(2) ?
    O1 C1 C6 . . 116.3(2) ?
    C2 C1 C6 . . 119.0(2) ?
    C1 C2 C3 . . 120.7(2) ?
    C1 C2 H2 . . 119.7 ?
    C3 C2 H2 . . 119.7 ?
    C4 C3 C2 . . 119.1(2) ?
    C4 C3 H3 . . 120.5 ?
    C2 C3 H3 . . 120.5 ?
    C3 C4 C5 . . 121.2(2) ?
    C3 C4 Cl1 . . 119.2(2) ?
    C5 C4 Cl1 . . 119.60(19) ?
    C6 C5 C4 . . 119.3(2) ?
    C6 C5 H5 . . 120.3 ?
    C4 C5 H5 . . 120.3 ?
    C5 C6 C1 . . 120.7(2) ?
    C5 C6 Cl2 . . 119.96(19) ?
    C1 C6 Cl2 . . 119.30(18) ?
    O1 C7 C8 . . 109.44(19) ?
    O1 C7 H7A . . 109.8 ?
    C8 C7 H7A . . 109.8 ?
    O1 C7 H7B . . 109.8 ?
    C8 C7 H7B . . 109.8 ?
    H7A C7 H7B . . 108.2 ?
    O2 C8 N1 . . 123.9(2) ?
    O2 C8 C7 . . 118.8(2) ?
    N1 C8 C7 . . 117.25(19) ?
    C12 C9 N1 . . 129.6(2) ?
    C12 C9 C10 . . 107.26(19) ?
    N1 C9 C10 . . 123.14(18) ?
    C11 C10 C9 . . 107.27(19) ?
    C11 C10 C14 . . 127.6(2) ?
    C9 C10 C14 . . 124.99(19) ?
    N2 C11 C10 . . 109.4(2) ?
    N2 C11 H11 . . 125.3 ?
    C10 C11 H11 . . 125.3 ?
    C9 C12 N2 . . 107.22(19) ?
    C9 C12 C13 . . 133.6(2) ?
    N2 C12 C13 . . 118.87(18) ?
    N3 C13 C12 . . 173.9(2) ?
    O3 C14 O4 . . 123.9(2) ?
    O3 C14 C10 . . 123.1(2) ?
    O4 C14 C10 . . 112.99(19) ?
    O4 C15 C16 . . 108.3(2) ?
    O4 C15 H15A . . 110.0 ?
    C16 C15 H15A . . 110.0 ?
    O4 C15 H15B . . 110.0 ?
    C16 C15 H15B . . 110.0 ?
    H15A C15 H15B . . 108.4 ?
    C15 C16 H16A . . 109.5 ?
    C15 C16 H16B . . 109.5 ?
    H16A C16 H16B . . 109.5 ?
    C15 C16 H16C . . 109.5 ?
    H16A C16 H16C . . 109.5 ?
    H16B C16 H16C . . 109.5 ?
    C18 C17 C22 . . 120.9(2) ?
    C18 C17 N2 . . 120.8(2) ?
    C22 C17 N2 . . 118.3(2) ?
    C17 C18 C19 . . 118.9(3) ?
    C17 C18 H18 . . 120.5 ?
    C19 C18 H18 . . 120.5 ?
    C20 C19 C18 . . 119.9(3) ?
    C20 C19 H19 . . 120.0 ?
    C18 C19 H19 . . 120.0 ?
    C21 C20 C19 . . 120.7(3) ?
    C21 C20 H20 . . 119.6 ?
    C19 C20 H20 . . 119.6 ?
    C20 C21 C22 . . 120.1(3) ?
    C20 C21 H21 . . 119.9 ?
    C22 C21 H21 . . 119.9 ?
    C17 C22 C21 . . 119.4(3) ?
    C17 C22 H22 . . 120.3 ?
    C21 C22 H22 . . 120.3 ?
    C8 N1 C9 . . 125.75(19) ?
    C8 N1 H1 . . 123.4(17) ?
    C9 N1 H1 . . 110.5(18) ?
    C11 N2 C12 . . 108.81(17) ?
    C11 N2 C17 . . 125.1(2) ?
    C12 N2 C17 . . 125.30(19) ?
    C1 O1 C7 . . 116.70(18) ?
    C14 O4 C15 . . 116.29(18) ?
loop_
    _geom_torsion_atom_site_label_1
    _geom_torsion_atom_site_label_2
    _geom_torsion_atom_site_label_3
    _geom_torsion_atom_site_label_4
    _geom_torsion_site_symmetry_1
    _geom_torsion_site_symmetry_2
    _geom_torsion_site_symmetry_3
    _geom_torsion_site_symmetry_4
    _geom_torsion
    _geom_torsion_publ_flag
    O1 C1 C2 C3 . . . . 179.2(2) ?
    C6 C1 C2 C3 . . . . -0.7(4) ?
    C1 C2 C3 C4 . . . . 0.2(4) ?
    C2 C3 C4 C5 . . . . 0.1(4) ?
    C2 C3 C4 Cl1 . . . . 178.79(19) ?
    C3 C4 C5 C6 . . . . 0.2(4) ?
    Cl1 C4 C5 C6 . . . . -178.57(18) ?
    C4 C5 C6 C1 . . . . -0.6(4) ?
    C4 C5 C6 Cl2 . . . . 179.78(19) ?
    O1 C1 C6 C5 . . . . -179.0(2) ?
    C2 C1 C6 C5 . . . . 0.9(4) ?
    O1 C1 C6 Cl2 . . . . 0.6(3) ?
    C2 C1 C6 Cl2 . . . . -179.51(19) ?
    O1 C7 C8 O2 . . . . -164.7(3) ?
    O1 C7 C8 N1 . . . . 15.9(3) ?
    C12 C9 C10 C11 . . . . 1.5(3) ?
    N1 C9 C10 C11 . . . . -177.7(2) ?
    C12 C9 C10 C14 . . . . -174.7(2) ?
    N1 C9 C10 C14 . . . . 6.1(4) ?
    C9 C10 C11 N2 . . . . -1.1(3) ?
    C14 C10 C11 N2 . . . . 174.9(2) ?
    N1 C9 C12 N2 . . . . 177.8(2) ?
    C10 C9 C12 N2 . . . . -1.3(2) ?
    N1 C9 C12 C13 . . . . -9.1(4) ?
    C10 C9 C12 C13 . . . . 171.7(3) ?
    C11 C10 C14 O3 . . . . -175.9(2) ?
    C9 C10 C14 O3 . . . . -0.5(4) ?
    C11 C10 C14 O4 . . . . 2.5(4) ?
    C9 C10 C14 O4 . . . . 177.9(2) ?
    C22 C17 C18 C19 . . . . 0.2(4) ?
    N2 C17 C18 C19 . . . . 179.4(2) ?
    C17 C18 C19 C20 . . . . -0.2(5) ?
    C18 C19 C20 C21 . . . . 0.0(5) ?
    C19 C20 C21 C22 . . . . 0.3(5) ?
    C18 C17 C22 C21 . . . . 0.1(4) ?
    N2 C17 C22 C21 . . . . -179.2(3) ?
    C20 C21 C22 C17 . . . . -0.4(5) ?
    O2 C8 N1 C9 . . . . 5.3(4) ?
    C7 C8 N1 C9 . . . . -175.4(2) ?
    C12 C9 N1 C8 . . . . -21.0(4) ?
    C10 C9 N1 C8 . . . . 158.0(2) ?
    C10 C11 N2 C12 . . . . 0.3(3) ?
    C10 C11 N2 C17 . . . . 170.5(2) ?
    C9 C12 N2 C11 . . . . 0.7(3) ?
    C13 C12 N2 C11 . . . . -173.6(2) ?
    C9 C12 N2 C17 . . . . -169.5(2) ?
    C13 C12 N2 C17 . . . . 16.2(3) ?
    C18 C17 N2 C11 . . . . 126.0(3) ?
    C22 C17 N2 C11 . . . . -54.7(3) ?
    C18 C17 N2 C12 . . . . -65.4(3) ?
    C22 C17 N2 C12 . . . . 113.9(3) ?
    C2 C1 O1 C7 . . . . 6.4(3) ?
    C6 C1 O1 C7 . . . . -173.7(2) ?
    C8 C7 O1 C1 . . . . 172.4(2) ?
    O3 C14 O4 C15 . . . . 0.9(4) ?
    C10 C14 O4 C15 . . . . -177.4(2) ?
    C16 C15 O4 C14 . . . . 179.6(2) ?
loop_
    _geom_hbond_atom_site_label_D
    _geom_hbond_atom_site_label_H
    _geom_hbond_atom_site_label_A
    _geom_hbond_site_symmetry_A
    _geom_hbond_distance_DH
    _geom_hbond_distance_HA
    _geom_hbond_distance_DA
    _geom_hbond_angle_DHA
    N1 H1 O3 . 0.82(2) 2.15(3) 2.813(3) 137(2)
    C7 H7A O2 2_755 0.97 2.57 3.341(3) 136.7
    C3 H3 N3 2_755 0.93 2.61 3.312(3) 132.5
data_global
_journal_date_recd_electronic     2009-07-09
_journal_date_accepted     2009-07-15
_journal_name_full     'Acta Crystallographica, Section E'
_journal_year     2009
_journal_volume     65
_journal_issue      8
_journal_page_first     o1950
_journal_page_last     o1950
_journal_paper_category     QO
_journal_coeditor_code     AT2840
_publ_contact_author_name     'Jing Xu'
_publ_contact_author_address
;
Institute of Medicinal Chemistry, Yunyang Medical College, Shiyan 442000,
People's Republic of China
;
_publ_contact_author_email     jxu6686@yahoo.com.cn
_publ_contact_author_fax     ?
_publ_contact_author_phone     ?
_publ_section_title
;\
Ethyl
5-cyano-4-[2-(2,4-dichlorophenoxy)acetamido]-1-phenyl-1<i>H</i>-pyrrole-3-\
carboxylate
;
loop_
    _publ_author_name
    _publ_author_address
    'Jing Xu'
;
Institute of Medicinal Chemistry, Yunyang Medical College,
Shiyan 442000, People's Republic of China
;
    'Hui Sheng'
;
School of Basic Medical Science,
Yunyang Medical College and Yunyang Medical College Library, Shiyan 442000,
People's Republic of China
;
    'Mei He'
;
Department of Pharmacy, Affiliated Renmin Hospital,
Yunyang Medical College, Shiyan 442000, People's Republic of China
;
    'Ping He'
;
Key Laboratory of Pesticides & Chemical Biology, Ministry of Education,
Central China Normal University, Wuhan 430079,
People's Republic of China
;
