# Supplementary material for: Ethyl 5-cyano-4-[2-(2,4-dichloro­phen­oxy)acetamido]-1-phenyl-1H-pyrrole-3-carboxyl­ate
Source: Acta Crystallogr Sect E Struct Rep Online. 2009 Jul 22;65(Pt 8):o1950. doi: 10.1107/S1600536809027809 (PMC2977304; doi:10.1107/S1600536809027809)
Supplement: Supplementary file 2 [file e-65-o1950-Isup2.hkl]

# 
# h,k,l, Fc-squared, Fo-squared, sigma(Fo-squared) and status flag 
# 
data_I
_shelx_title ' t in C2/c' 
_shelx_refln_list_code          4 
_shelx_F_calc_maximum      508.53 
_exptl_crystal_F_000      1888.00 
_reflns_d_resolution_high  0.8108 
 
loop_ 
 _symmetry_equiv_pos_as_xyz 
 'x, y, z' 
 '-x, y, -z+1/2' 
 'x+1/2, y+1/2, z' 
 '-x+1/2, y+1/2, -z+1/2' 
 '-x, -y, -z' 
 'x, -y, z-1/2' 
 '-x+1/2, -y+1/2, -z' 
 'x+1/2, -y+1/2, z-1/2' 
 
_cell_length_a    32.8846
_cell_length_b     7.6224
_cell_length_c    17.2834 
_cell_angle_alpha  90.000 
_cell_angle_beta   90.000 
_cell_angle_gamma  89.773
 
_shelx_F_squared_multiplier     1.000 
 
loop_ 
 _refln_index_h 
 _refln_index_k 
 _refln_index_l 
 _refln_F_squared_calc 
 _refln_F_squared_meas 
 _refln_F_squared_sigma 
 _refln_observed_status 
   4   0   0    28645.08    29532.84    233.44 o 
   6   0   0    34171.77    26737.70   8596.18 o 
   8   0   0       54.74       50.67      8.61 o 
  10   0   0     9203.28    10026.60    163.09 o 
  12   0   0    73694.66    65390.99  14776.19 o 
  14   0   0     2729.07     3039.65    382.48 o 
  16   0   0      725.25      909.57    101.55 o 
  18   0   0      956.66     1023.13     94.86 o 
  20   0   0     7310.52     7598.15   1122.61 o 
  22   0   0     1477.47     1534.06    212.99 o 
  24   0   0      112.79       84.33     20.35 o 
  26   0   0       63.86       62.58     19.89 o 
  28   0   0     7535.14     7387.31   1281.62 o 
  30   0   0      584.77      466.52     59.79 o 
  32   0   0      165.54      103.25     36.94 o 
  34   0   0        2.62       13.43     27.53 o 
  36   0   0      730.19      523.96     99.13 o 
  38   0   0      992.90      711.37    114.89 o 
  40   0   0        1.17       22.01     45.60 o 
   1   1   0    12568.01    15985.54   1325.22 o 
   3   1   0      388.95      289.76     24.95 o 
   5   1   0     6350.27     6414.42    474.73 o 
   7   1   0     7245.54     8215.63    735.37 o 
   9   1   0     2950.48     3093.83    215.98 o 
  11   1   0     3331.29     3814.17    233.40 o 
  13   1   0     9428.27    10755.29    564.99 o 
  15   1   0     7640.92     8795.70    455.47 o 
  17   1   0      334.30      435.38     24.86 o 
  19   1   0      934.84     1117.89     45.67 o 
  21   1   0      585.92      584.85     33.58 o 
  23   1   0        8.38       10.41      9.40 o 
  25   1   0     3677.90     3649.40    225.34 o 
  27   1   0     1995.68     1730.50    127.11 o 
  29   1   0      627.15      604.85     44.31 o 
  31   1   0      580.26      542.76     60.25 o 
  33   1   0        0.81        0.00     23.15 o 
  35   1   0      103.47       99.99     33.05 o 
  37   1   0      222.36      226.93     44.78 o 
  39   1   0       23.32        8.20     36.02 o 
   0   2   0   147049.16   168998.89  18515.20 o 
   2   2   0     1719.45     1940.54     68.99 o 
   4   2   0      676.01      762.89     79.54 o 
   6   2   0      820.84      779.75     65.79 o 
   8   2   0    49142.32    53162.98   3797.78 o 
  10   2   0     2510.00     2841.92    239.99 o 
  12   2   0     5095.80     5241.05    467.14 o 
  14   2   0      171.44      193.72     19.23 o 
  16   2   0        0.17        0.00      7.10 o 
  18   2   0       72.72      106.98     14.07 o 
  20   2   0     5169.04     5012.97    290.68 o 
  22   2   0     4734.52     4382.90    313.81 o 
  24   2   0      153.72      128.91     19.76 o 
  26   2   0      538.52      620.93     62.25 o 
  28   2   0     2743.18     2611.34    188.09 o 
  30   2   0        9.35       12.78     19.62 o 
  32   2   0      126.47      187.55     38.69 o 
  34   2   0       12.46        7.74     21.65 o 
  36   2   0      279.97      310.46     61.13 o 
  38   2   0      511.28      478.47     73.19 o 
   1   3   0     2690.21     3047.39    218.26 o 
   3   3   0       54.68       48.71      7.94 o 
   5   3   0       84.68      108.41     10.49 o 
   7   3   0      475.35      509.01     43.53 o 
   9   3   0       96.52       78.48      9.59 o 
  11   3   0     2164.62     2173.74    246.87 o 
  13   3   0     1259.19     1154.55    103.84 o 
  15   3   0     1291.28     1204.66     93.97 o 
  17   3   0        0.40       24.06      9.44 o 
  19   3   0      335.50      350.81     34.61 o 
  21   3   0     1070.52      982.55     84.10 o 
  23   3   0      892.38      861.96    100.84 o 
  25   3   0     1677.32     1562.13    178.82 o 
  27   3   0     4464.47     4423.82    409.92 o 
  29   3   0      829.42      928.47    164.31 o 
  31   3   0      915.41      981.66     89.30 o 
  33   3   0      409.50      497.59    108.76 o 
  35   3   0        3.96       27.09     30.20 o 
  37   3   0       26.29        0.00     33.98 o 
   0   4   0       50.08       75.52     74.14 o 
   2   4   0    13850.92    15485.86   2633.02 o 
   4   4   0     3956.44     4369.44    285.74 o 
   6   4   0     4692.85     4731.60    429.07 o 
   8   4   0     2388.75     2511.44    203.06 o 
  10   4   0     4314.52     4372.96    638.57 o 
  12   4   0       28.01       35.85     10.45 o 
  14   4   0     3265.68     2999.25    331.88 o 
  16   4   0      273.65      265.26     20.16 o 
  18   4   0     1546.90     1301.34    154.56 o 
  20   4   0      414.82      394.14     49.16 o 
  22   4   0     4957.30     5784.22    831.82 o 
  24   4   0       58.06       56.87     26.33 o 
  26   4   0      592.62      686.66     95.47 o 
  28   4   0      119.80      101.99     37.86 o 
  30   4   0        2.58       19.14     26.73 o 
  32   4   0      225.91      235.10     44.58 o 
  34   4   0       26.16       26.94     30.59 o 
  36   4   0      378.26      566.94    142.53 o 
   1   5   0      633.35      717.21    183.29 o 
   3   5   0      928.79      900.36    133.97 o 
   5   5   0      606.18      634.22     89.26 o 
   7   5   0      132.73      115.12     32.05 o 
   9   5   0      165.50      139.24     46.31 o 
  11   5   0      147.32      140.66     38.79 o 
  13   5   0      230.24      231.69     25.20 o 
  15   5   0      149.03      214.95     64.55 o 
  17   5   0      494.82      436.58     75.39 o 
  19   5   0       72.12       86.76     28.71 o 
  21   5   0      586.81      675.56    117.69 o 
  23   5   0      457.21      567.08    138.11 o 
  25   5   0      897.37     1039.49    161.91 o 
  27   5   0       28.26        0.00     23.57 o 
  29   5   0      624.37      817.16    241.56 o 
  31   5   0        2.92        4.05     31.41 o 
  33   5   0       53.46       92.37     39.75 o 
   0   6   0       10.25       46.69     20.78 o 
   2   6   0     5400.03     5190.43   1112.33 o 
   4   6   0      131.41      126.46     27.29 o 
   6   6   0        7.93       24.68     13.11 o 
   8   6   0        0.85        0.00     13.37 o 
  10   6   0     1629.11     1688.15    331.11 o 
  12   6   0      194.92      263.53     51.56 o 
  14   6   0      414.71      537.84    174.11 o 
  16   6   0       23.31       39.50     24.97 o 
  18   6   0      120.20      152.81     40.84 o 
  20   6   0       87.73      129.16     80.11 o 
  22   6   0      732.95      659.48    147.13 o 
  24   6   0       15.37       17.80     27.44 o 
  26   6   0     1111.90     1689.84    703.27 o 
  28   6   0        0.83        5.06     31.94 o 
  30   6   0       15.99       11.42     37.21 o 
   1   7   0      462.56      436.45     62.52 o 
   3   7   0       16.78        1.11     15.23 o 
   5   7   0      983.48     1174.00    314.00 o 
   7   7   0        2.13       15.31     15.85 o 
   9   7   0        5.88        7.73     17.62 o 
  11   7   0      129.66      203.78     72.86 o 
  13   7   0        4.69        0.00     22.28 o 
  15   7   0       68.09       92.95     31.95 o 
  17   7   0       20.65       32.97     26.10 o 
  19   7   0       99.13      109.12     34.86 o 
  21   7   0       45.27       41.43     28.02 o 
  23   7   0        0.88       43.48     43.97 o 
  25   7   0        1.12       30.89     35.91 o 
  27   7   0      131.77      321.82    190.38 o 
   0   8   0      164.30      242.29    155.68 o 
   2   8   0      128.70      135.80     39.27 o 
   4   8   0        5.26        0.00     23.25 o 
   6   8   0       58.40       68.26     36.47 o 
   8   8   0       48.31       21.84     26.59 o 
  10   8   0       59.88       92.31     33.16 o 
  12   8   0      419.07      644.17    247.11 o 
  14   8   0       21.76       54.80     27.76 o 
  16   8   0      171.49      302.88    158.49 o 
  18   8   0       34.50       69.84     47.96 o 
  20   8   0       19.51       46.14     29.75 o 
   1   9   0      177.01      144.21     46.22 o 
   3   9   0      137.94      215.61    110.07 o 
   5   9   0      230.52      186.80     46.07 o 
   7   9   0       11.04       32.16     32.67 o 
   9   9   0      135.82      117.67     84.13 o 
  11   9   0       44.43       67.42     35.46 o 
 -39   1   1     2296.89     1876.81    165.46 o 
 -37   1   1       72.80       96.47     40.96 o 
 -35   1   1      444.08      450.38     52.10 o 
 -33   1   1        0.29        2.64     23.68 o 
 -31   1   1      126.62      115.81     44.42 o 
 -29   1   1        6.14        2.34     14.05 o 
 -27   1   1     5550.41     5012.78    191.71 o 
 -25   1   1      114.59      129.43     17.09 o 
 -23   1   1      251.47      297.59     29.31 o 
 -21   1   1       42.18       52.98     11.05 o 
 -19   1   1    10644.84    11561.49    465.68 o 
 -17   1   1    32694.40    38383.84   1815.46 o 
 -15   1   1     1563.65     1500.65     62.23 o 
 -13   1   1     2362.12     2706.23    149.97 o 
 -11   1   1     8380.67     8638.66    539.84 o 
  -9   1   1      266.73      222.43     21.82 o 
  -7   1   1     9257.20    10198.52    680.42 o 
  -5   1   1      774.43      817.04     88.24 o 
  -3   1   1      969.61      985.98     86.42 o 
  -1   1   1    16119.97    18033.94   1066.47 o 
   1   1   1      109.80       93.45     12.64 o 
   3   1   1      260.23      288.35     43.45 o 
   5   1   1     7770.01     8244.28    632.30 o 
   7   1   1    39358.70    43635.03   2962.20 o 
   9   1   1     1301.75     1392.24     91.59 o 
  11   1   1    14978.37    16447.35   1078.51 o 
  13   1   1      104.05       77.22      9.00 o 
  15   1   1     8086.31     8970.48    658.09 o 
  17   1   1    17380.43    21586.73   1515.22 o 
  19   1   1    11200.96    12244.17    890.03 o 
  21   1   1      801.09      965.32     98.85 o 
  23   1   1      933.61      976.11     47.36 o 
  25   1   1     2983.53     3115.78    343.81 o 
  27   1   1       85.63       63.72     19.42 o 
  29   1   1      611.58      509.19    112.09 o 
  31   1   1     4030.31     3399.16    260.14 o 
  33   1   1       29.78       34.77     20.81 o 
  35   1   1        9.64        0.00     23.73 o 
  37   1   1       73.44      115.04     36.16 o 
  39   1   1      927.00      920.56     73.29 o 
 -38   2   1       53.17      130.28     46.54 o 
 -36   2   1      256.45      250.84     57.83 o 
 -34   2   1       38.67       64.79     30.00 o 
 -32   2   1      916.52      946.21     98.91 o 
 -30   2   1     1242.50     1262.26    170.68 o 
 -28   2   1      464.25      486.78     52.87 o 
 -26   2   1      112.54      126.56     24.25 o 
 -24   2   1      354.54      345.67     31.66 o 
 -22   2   1      339.04      357.61     22.60 o 
 -20   2   1      210.23      227.52     18.79 o 
 -18   2   1      319.48      345.00     19.35 o 
 -16   2   1     5830.27     5782.47    444.35 o 
 -14   2   1    14900.29    16864.08   1155.17 o 
 -12   2   1    10743.03    11035.50    817.08 o 
 -10   2   1     1031.97     1100.32    110.93 o 
  -8   2   1     3809.96     3911.62    462.68 o 
  -6   2   1     1810.08     1556.76    139.41 o 
  -4   2   1      113.36      168.40     28.96 o 
  -2   2   1    34970.77    39833.45   2268.99 o 
   0   2   1   125320.09   144834.92   9195.61 o 
   2   2   1    31566.04    39777.53   3706.12 o 
   4   2   1     9109.28     9879.67    585.56 o 
   6   2   1    24971.74    28140.84   1837.99 o 
   8   2   1     9273.29     9797.10    828.34 o 
  10   2   1      435.91      469.44     49.04 o 
  12   2   1       96.08      100.27     10.12 o 
  14   2   1     4889.93     5223.75    412.35 o 
  16   2   1     9646.19    10414.25    723.52 o 
  18   2   1     6216.37     5861.17    414.77 o 
  20   2   1     4035.40     4201.51    288.44 o 
  22   2   1     2687.46     2839.93    255.73 o 
  24   2   1      155.71      163.11     21.63 o 
  26   2   1     1786.58     1914.97    195.75 o 
  28   2   1      904.45     1015.45     85.06 o 
  30   2   1      229.07      272.08     34.76 o 
  32   2   1      693.95      606.12     62.23 o 
  34   2   1       17.80       22.21     25.43 o 
  36   2   1      100.78       95.53     33.57 o 
  38   2   1       46.40      106.41     47.46 o 
 -37   3   1      622.24      749.95    134.12 o 
 -35   3   1      187.62      261.65     51.29 o 
 -33   3   1      176.21      217.69     60.21 o 
 -31   3   1     1385.46     1402.19    199.11 o 
 -29   3   1     1585.71     1747.97    220.79 o 
 -27   3   1      881.85     1025.56     86.28 o 
 -25   3   1     5349.58     5043.20    474.25 o 
 -23   3   1     1884.19     1781.33    180.19 o 
 -21   3   1       36.79       53.97     14.00 o 
 -19   3   1      358.26      349.28     28.96 o 
 -17   3   1     8845.92     9487.26    777.91 o 
 -15   3   1       82.04       78.87     11.12 o 
 -13   3   1     1500.37     1398.52    124.25 o 
 -11   3   1        5.96       20.41      7.47 o 
  -9   3   1     1510.76     1078.87    103.83 o 
  -7   3   1     2056.40     2124.33    230.12 o 
  -5   3   1     3342.72     3407.23    263.40 o 
  -3   3   1       14.01       29.34     12.58 o 
  -1   3   1    17859.73    19978.10   1898.42 o 
   1   3   1     2908.69     3190.55    417.14 o 
   3   3   1     8122.26    10378.44   1530.66 o 
   5   3   1      388.36      454.82     42.46 o 
   7   3   1      178.43      214.54     40.54 o 
   9   3   1       65.22       59.37      9.06 o 
  11   3   1     7921.57     7555.82    679.47 o 
  13   3   1     4646.60     5045.42    459.39 o 
  15   3   1     2459.49     2049.66    152.55 o 
  17   3   1     3268.71     3634.52    343.25 o 
  19   3   1     1765.07     1409.49    167.28 o 
  21   3   1       51.38       22.59     12.78 o 
  23   3   1     1944.85     1823.21    199.82 o 
  25   3   1      147.78      145.86     22.43 o 
  27   3   1       63.84       70.96     23.18 o 
  29   3   1       24.41       18.39     20.19 o 
  31   3   1        0.26        7.41     24.74 o 
  33   3   1       72.80      107.92     46.56 o 
  35   3   1      146.59      205.57     43.04 o 
  37   3   1       38.16        4.95     35.38 o 
 -36   4   1       80.11       77.42     38.53 o 
 -34   4   1        0.44        3.02     25.31 o 
 -32   4   1      316.34      316.68     50.34 o 
 -30   4   1      347.29      430.17     85.82 o 
 -28   4   1      153.92      218.96     40.36 o 
 -26   4   1       77.89       83.37     41.13 o 
 -24   4   1       93.60      104.27     31.36 o 
 -22   4   1      678.34      728.26     75.96 o 
 -20   4   1      129.67      195.07     37.45 o 
 -18   4   1      904.55      755.92     90.08 o 
 -16   4   1     2088.90     1927.93    157.35 o 
 -14   4   1     1102.46      912.52     61.46 o 
 -12   4   1       12.52       21.26     10.40 o 
 -10   4   1     1345.87     1092.58     99.26 o 
  -8   4   1     1563.27     1693.95    160.55 o 
  -6   4   1      785.55      756.76     76.78 o 
  -4   4   1      127.08      262.35     64.19 o 
  -2   4   1     2905.70     3013.04    234.61 o 
   0   4   1     4641.50     4575.23    517.59 o 
   2   4   1      449.25      416.77     24.21 o 
   4   4   1      108.34       99.58     19.38 o 
   6   4   1        1.11       34.59      8.91 o 
   8   4   1      316.71      332.98     33.10 o 
  10   4   1      472.05      482.38     89.03 o 
  12   4   1     2969.08     3078.88    374.29 o 
  14   4   1      656.06      722.11    116.26 o 
  16   4   1     2148.06     2062.79    253.44 o 
  18   4   1      706.44      716.11     78.54 o 
  20   4   1      456.48      490.73     51.90 o 
  22   4   1       77.11       77.11     18.90 o 
  24   4   1      235.84      281.73     42.06 o 
  26   4   1     1872.69     2160.44    476.16 o 
  28   4   1      110.36      224.98     58.22 o 
  30   4   1      835.00     1126.78    293.40 o 
  32   4   1      390.28      636.93    166.81 o 
  34   4   1        1.45       40.84     31.69 o 
  36   4   1       24.11       56.27     35.48 o 
 -33   5   1       16.13       25.60     30.91 o 
 -31   5   1      253.33      283.95     86.20 o 
 -29   5   1      369.29      452.86    138.62 o 
 -27   5   1       21.81        0.00     26.69 o 
 -25   5   1     1272.88     1506.87    203.74 o 
 -23   5   1       53.74       58.71     27.97 o 
 -21   5   1      476.89      558.82    126.15 o 
 -19   5   1      557.71      563.99     88.43 o 
 -17   5   1     1285.97     1334.35    170.47 o 
 -15   5   1       12.17       23.93     15.43 o 
 -13   5   1        0.79        4.81     10.79 o 
 -11   5   1       62.48       64.83     18.12 o 
  -9   5   1     3027.76     2906.78    456.98 o 
  -7   5   1       31.09       39.77     11.45 o 
  -5   5   1     1187.52     1283.29    200.58 o 
  -3   5   1      260.61      488.62    152.09 o 
  -1   5   1     2171.79     2161.13    352.04 o 
   1   5   1       11.68       13.12      9.89 o 
   3   5   1      330.94      348.50     57.46 o 
   5   5   1       37.57       26.48     20.24 o 
   7   5   1      114.08      124.69     15.61 o 
   9   5   1     3821.49     4599.67    744.39 o 
  11   5   1       95.79       78.30     13.91 o 
  13   5   1     1218.09     1102.03    237.21 o 
  15   5   1       40.53       45.58     15.16 o 
  17   5   1     1573.13     1695.22    449.01 o 
  19   5   1      165.19      152.07     61.60 o 
  21   5   1      202.52      504.46    203.79 o 
  23   5   1        3.32       18.77     23.95 o 
  25   5   1       23.70       47.21     30.77 o 
  27   5   1      263.97      297.97     46.90 o 
  29   5   1      248.60      540.71    211.96 o 
  31   5   1        4.39        0.00     31.32 o 
  33   5   1      247.50      554.89    247.92 o 
 -30   6   1       16.57       19.78     37.57 o 
 -28   6   1        0.19       34.87     35.84 o 
 -26   6   1       13.57        0.00     27.93 o 
 -24   6   1       16.75       72.20     56.67 o 
 -22   6   1      612.99      824.42    176.89 o 
 -20   6   1       16.14       21.94     24.82 o 
 -18   6   1      324.91      458.99    125.24 o 
 -16   6   1       71.17       59.97     26.60 o 
 -14   6   1      268.80      290.33    112.17 o 
 -12   6   1     1422.97     1462.89    413.43 o 
 -10   6   1       58.40       99.73     32.95 o 
  -8   6   1     2244.31     2603.50    540.12 o 
  -6   6   1      675.77      824.96    231.37 o 
  -4   6   1      227.98      286.16     46.29 o 
  -2   6   1      289.76      387.85    122.18 o 
   0   6   1        0.03        7.12     11.54 o 
   2   6   1      704.28      640.46     96.06 o 
   4   6   1     1734.76     1874.08    515.49 o 
   6   6   1       73.03       90.67     16.14 o 
   8   6   1      630.91      704.08    132.52 o 
  10   6   1       20.12       19.64     14.13 o 
  12   6   1      310.96      319.89     34.05 o 
  14   6   1       12.90       15.50     16.89 o 
  16   6   1      106.54      207.73    123.52 o 
  18   6   1       47.29       75.52     28.02 o 
  20   6   1       75.08       90.62     30.99 o 
  22   6   1      245.33      322.86    133.55 o 
  24   6   1       18.39       36.67     32.73 o 
  26   6   1      215.25      279.40     96.62 o 
  28   6   1       57.79       77.40     44.93 o 
  30   6   1        0.35        0.00     33.52 o 
 -27   7   1       10.42        1.55     40.14 o 
 -25   7   1       39.87      106.85     45.97 o 
 -23   7   1        0.04       25.58     33.81 o 
 -21   7   1       50.72       31.05     27.63 o 
 -19   7   1     1181.56     1500.27    608.16 o 
 -17   7   1      769.40      946.35    383.65 o 
 -15   7   1      219.05      352.21    116.75 o 
 -13   7   1       83.31       58.73     43.12 o 
 -11   7   1        2.19        0.00     21.33 o 
  -9   7   1      712.40      880.33    258.68 o 
  -7   7   1        0.01        8.63     16.34 o 
  -5   7   1      511.86      576.92    111.02 o 
  -3   7   1       82.42      169.41     95.09 o 
  -1   7   1       79.76       98.77     29.69 o 
   1   7   1      145.90      190.31     64.32 o 
   3   7   1       46.55       10.59     14.91 o 
   5   7   1       62.66       49.50     17.75 o 
   7   7   1       17.03       17.09     17.68 o 
   9   7   1     2060.53     2198.53    903.32 o 
  11   7   1       13.00       44.49     21.94 o 
  13   7   1       68.93      107.73     31.40 o 
  15   7   1      329.69      403.32    149.56 o 
  17   7   1        5.06        6.19     24.75 o 
  19   7   1      422.27      578.04    166.28 o 
  21   7   1      129.51      304.55    225.22 o 
  23   7   1      314.42      380.45    108.58 o 
  25   7   1      171.40      149.09     42.68 o 
  27   7   1       48.85       28.37     35.54 o 
 -20   8   1        6.19       29.68     27.01 o 
 -18   8   1      376.36      510.29    197.39 o 
 -16   8   1        3.18       73.89     56.70 o 
 -14   8   1       74.44      119.39     52.65 o 
 -12   8   1      417.95      477.71    145.59 o 
 -10   8   1        2.39        0.00     25.84 o 
  -8   8   1      264.71      298.77    121.21 o 
  -6   8   1        0.69       12.12     23.95 o 
  -4   8   1       96.06      177.75     76.27 o 
  -2   8   1      241.01      317.55    102.83 o 
   0   8   1        3.46       14.62     21.38 o 
   2   8   1       29.53       38.59     22.91 o 
   4   8   1      147.81      179.82     89.83 o 
   6   8   1        2.57       19.07     23.57 o 
   8   8   1      112.16      190.26     74.87 o 
  10   8   1      130.06      181.35     74.01 o 
  12   8   1       20.90       68.52     30.38 o 
  14   8   1       13.26       34.44     27.78 o 
  16   8   1      169.78      298.12    166.26 o 
  18   8   1       64.48       92.69     40.04 o 
  20   8   1       10.57       20.79     25.72 o 
 -11   9   1        2.92       57.79     34.59 o 
  -9   9   1      289.17      422.87    344.42 o 
  -7   9   1        0.27       10.61     30.66 o 
  -5   9   1       45.86      102.06    102.20 o 
  -3   9   1        0.16        6.99     31.73 o 
  -1   9   1       10.54       32.78     35.81 o 
   1   9   1      210.12      175.98     97.45 o 
   3   9   1       12.65       50.13     34.42 o 
   5   9   1       39.85       65.89     44.02 o 
   7   9   1        0.18       20.15     30.20 o 
   9   9   1      115.65       89.70     68.40 o 
  11   9   1        1.17       41.24     31.67 o 
 -40   0   2      123.18      171.40     73.90 o 
 -38   0   2       66.52       67.61     59.75 o 
 -36   0   2      820.84      697.11    107.01 o 
 -34   0   2        3.88        0.00     44.02 o 
 -32   0   2     4126.31     3587.73    191.16 o 
 -30   0   2      171.40      111.29     28.49 o 
 -28   0   2     4066.97     3844.80    140.27 o 
 -26   0   2     1833.47     1608.02    131.10 o 
 -24   0   2      534.28      437.21     99.82 o 
 -22   0   2        5.90       28.62     20.68 o 
 -20   0   2     7682.73     7274.06    345.00 o 
 -18   0   2     6728.91     6810.77    865.01 o 
 -16   0   2     7232.68     8342.12    434.28 o 
 -14   0   2     6519.76     8062.25    122.54 o 
 -12   0   2     2247.50     2310.82     63.59 o 
 -10   0   2      510.45      638.28     31.45 o 
  -8   0   2   131032.66   113545.85   5440.77 o 
  -6   0   2     3604.25     3937.58    314.69 o 
  -4   0   2      204.36      156.53      9.49 o 
  -2   0   2     4620.38     4340.29     59.80 o 
   0   0   2   141621.36     8943.18  62508.58 o 
   2   0   2     8125.24     6311.41   1031.51 o 
   4   0   2     5852.15     5509.57     52.65 o 
   6   0   2    34139.11    38005.71   6992.47 o 
   8   0   2     2333.46     2970.88    545.77 o 
  10   0   2     6182.40     8315.02   1489.88 o 
  12   0   2    27875.60    34211.34   5791.34 o 
  14   0   2    33410.37    41012.42   6758.24 o 
  16   0   2     6728.76     7739.74   1236.25 o 
  18   0   2    12596.57    15167.06   1959.70 o 
  20   0   2     1772.87     2035.93    263.52 o 
  22   0   2    21046.24    25230.58   3568.05 o 
  24   0   2     1995.66     2012.06    308.47 o 
  26   0   2     2037.86     2067.83    216.80 o 
  28   0   2     1426.30     1155.28    211.86 o 
  30   0   2     1320.16     1314.45     82.38 o 
  32   0   2      764.01      732.17     83.40 o 
  34   0   2       59.64      119.50     41.14 o 
  36   0   2       50.22       78.55     38.72 o 
  38   0   2     1715.87     1871.40    292.95 o 
  40   0   2      559.15      440.47     95.96 o 
 -39   1   2       33.72       48.74     55.03 o 
 -37   1   2       90.58       55.03     59.75 o 
 -35   1   2        4.15        0.00     28.33 o 
 -33   1   2      620.30      370.77     70.10 o 
 -31   1   2      164.03      157.18     27.86 o 
 -29   1   2      684.39      551.37     83.81 o 
 -27   1   2       34.05       31.55     14.48 o 
 -25   1   2       37.55       38.41     12.30 o 
 -23   1   2      844.71      915.18     50.22 o 
 -21   1   2     1313.93     1335.12     44.98 o 
 -19   1   2      949.38      951.41     32.63 o 
 -17   1   2      750.95      864.77     32.98 o 
 -15   1   2      336.89      399.55     17.50 o 
 -13   1   2     3722.30     4169.50    302.56 o 
 -11   1   2     6688.25     7958.19    404.01 o 
  -9   1   2     7348.04     8017.42    423.42 o 
  -7   1   2     1891.40     1891.15     97.74 o 
  -5   1   2       56.63       69.56      8.74 o 
  -3   1   2     5423.45     5594.60    262.99 o 
  -1   1   2     7240.10     8498.24    469.80 o 
   1   1   2     7961.76     8228.58    439.04 o 
   3   1   2     1485.18     1879.48    229.11 o 
   5   1   2     7843.40     7787.94    626.76 o 
   7   1   2     6308.86     6779.43    504.97 o 
   9   1   2     2961.46     4226.64    336.24 o 
  11   1   2     2827.05     3344.55    322.95 o 
  13   1   2     2811.48     2927.71    373.63 o 
  15   1   2     4168.86     5093.11    443.04 o 
  17   1   2      248.25      274.98     16.89 o 
  19   1   2       46.32       65.52     11.13 o 
  21   1   2      919.51     1067.98     98.88 o 
  23   1   2       14.35       10.46     11.66 o 
  25   1   2      273.29      328.10     32.02 o 
  27   1   2     1045.07     1053.30     89.90 o 
  29   1   2      748.38      864.41     91.25 o 
  31   1   2      127.28      123.31     27.77 o 
  33   1   2        3.42        0.00     19.63 o 
  35   1   2       11.64        0.00     20.46 o 
  37   1   2        1.19        0.00     27.24 o 
  39   1   2      228.05      262.14     47.85 o 
 -38   2   2      129.07       97.49     58.18 o 
 -36   2   2      508.37      483.83     56.20 o 
 -34   2   2       38.12       94.96     32.23 o 
 -32   2   2      528.29      689.34     60.74 o 
 -30   2   2      268.42      293.43     42.11 o 
 -28   2   2     2302.01     2136.95    206.77 o 
 -26   2   2      166.43      178.99     27.17 o 
 -24   2   2      428.80      406.74     39.42 o 
 -22   2   2      431.52      410.06     27.99 o 
 -20   2   2     3469.76     3220.60    165.47 o 
 -18   2   2      617.96      482.49     38.01 o 
 -16   2   2     9792.66     9961.73    722.68 o 
 -14   2   2        3.92       12.13      6.42 o 
 -12   2   2    12935.45    13399.69    958.86 o 
 -10   2   2     1223.31     1056.38     83.05 o 
  -8   2   2     1128.03     1012.72    111.22 o 
  -6   2   2      799.43      835.30     60.76 o 
  -4   2   2    39375.80    41803.69   1952.48 o 
  -2   2   2     1541.83     1998.82    139.65 o 
   0   2   2   258605.42   254517.05  15513.89 o 
   2   2   2     1445.22     1655.93    242.96 o 
   4   2   2    30944.25    37992.57   3092.36 o 
   6   2   2       65.47       80.90     15.72 o 
   8   2   2       10.13       19.31      5.18 o 
  10   2   2     1246.74     1479.08    145.16 o 
  12   2   2      653.67      562.22     39.21 o 
  14   2   2     1580.46     1587.18    136.22 o 
  16   2   2      120.08      122.11     12.89 o 
  18   2   2     4529.92     5712.46    504.68 o 
  20   2   2     3078.02     3322.15    309.00 o 
  22   2   2     2935.13     3190.26    338.28 o 
  24   2   2      596.41      545.37    106.13 o 
  26   2   2     2946.57     3164.45    296.40 o 
  28   2   2     1657.88     1276.47    137.35 o 
  30   2   2     2367.61     1713.85    468.12 o 
  32   2   2      135.11      113.74     27.23 o 
  34   2   2      369.43      256.66     44.26 o 
  36   2   2      115.15      143.92     38.07 o 
  38   2   2      829.76      845.97    143.02 o 
 -37   3   2        1.56       10.34     29.66 o 
 -35   3   2        5.79       19.46     29.18 o 
 -33   3   2       66.03       63.84     32.27 o 
 -31   3   2      465.20      484.93     78.33 o 
 -29   3   2     2124.66     2168.80    202.84 o 
 -27   3   2      161.64      243.04     39.41 o 
 -25   3   2     3444.64     3558.79    274.49 o 
 -23   3   2       79.61      116.27     28.74 o 
 -21   3   2     2877.52     2536.45    235.33 o 
 -19   3   2     1010.75      884.85     79.35 o 
 -17   3   2      122.20      152.10     24.09 o 
 -15   3   2     3482.99     3398.15    283.24 o 
 -13   3   2     2021.96     1783.94    144.64 o 
 -11   3   2      417.43      322.34     32.88 o 
  -9   3   2     6003.41     6137.96    521.98 o 
  -7   3   2     3993.35     3749.46    242.64 o 
  -5   3   2     3598.26     3425.66    240.48 o 
  -3   3   2     1626.06     1866.08    118.72 o 
  -1   3   2       14.10       19.33      6.55 o 
   1   3   2        8.08       16.94      6.73 o 
   3   3   2       30.17       31.36      7.16 o 
   5   3   2      855.37      834.70    116.40 o 
   7   3   2       84.23      220.53     60.42 o 
   9   3   2     6046.23     6901.10    775.75 o 
  11   3   2        0.28       11.17      6.91 o 
  13   3   2     2771.29     2922.53    305.53 o 
  15   3   2      232.10      257.80     31.63 o 
  17   3   2     2010.33     2092.23    169.47 o 
  19   3   2       29.93       39.36     12.67 o 
  21   3   2      825.79      909.28    132.76 o 
  23   3   2     1254.95     1229.87    190.08 o 
  25   3   2     1757.91     1814.79    217.41 o 
  27   3   2     1226.75     1218.20    127.02 o 
  29   3   2        9.25       10.10     19.68 o 
  31   3   2        0.27       11.18     21.72 o 
  33   3   2       81.15       62.22     26.79 o 
  35   3   2      191.69      202.54     69.19 o 
  37   3   2      147.19      169.48     50.33 o 
 -36   4   2      111.82       92.11     38.67 o 
 -34   4   2       69.27      101.82     37.11 o 
 -32   4   2        0.76        0.00     28.71 o 
 -30   4   2       38.60       19.81     26.82 o 
 -28   4   2       93.95      131.75     35.59 o 
 -26   4   2      485.09      492.53     62.70 o 
 -24   4   2      264.93      297.14     43.45 o 
 -22   4   2     2625.18     2833.92    228.06 o 
 -20   4   2      810.31      772.96    104.96 o 
 -18   4   2     2737.98     3032.98    260.87 o 
 -16   4   2       11.93       22.52     12.53 o 
 -14   4   2     1904.09     1529.60    133.06 o 
 -12   4   2     1347.00     1239.86    107.52 o 
 -10   4   2     2451.52     2175.19    165.49 o 
  -8   4   2       21.91       27.55      9.15 o 
  -6   4   2    12394.77    12074.16   1246.90 o 
  -4   4   2      196.41      204.48     47.60 o 
  -2   4   2     2930.71     2923.26    183.39 o 
   0   4   2     5022.01     5770.35    487.13 o 
   2   4   2     1982.85     2274.13    443.37 o 
   4   4   2     2654.75     3251.90    368.81 o 
   6   4   2     8549.82    10367.70   1835.95 o 
   8   4   2     6785.02     7721.82    868.81 o 
  10   4   2     2182.63     2295.50    296.63 o 
  12   4   2     3746.70     4177.61    544.18 o 
  14   4   2     3173.45     3111.29    602.69 o 
  16   4   2     1988.03     1920.04    368.63 o 
  18   4   2      308.65      389.67    126.02 o 
  20   4   2     1850.28     1886.31    330.09 o 
  22   4   2     2070.86     2175.14    530.99 o 
  24   4   2      438.96      506.75     75.53 o 
  26   4   2     2614.88     2715.27    515.21 o 
  28   4   2     1301.10     1884.59    619.38 o 
  30   4   2      219.83      343.13    139.44 o 
  32   4   2      618.87     1354.10    578.74 o 
  34   4   2      224.39      592.41    383.90 o 
  36   4   2      262.87      518.05    158.43 o 
 -33   5   2       56.02      125.05     40.57 o 
 -31   5   2       36.89       52.99     33.17 o 
 -29   5   2      741.03      807.45    150.63 o 
 -27   5   2       27.15       29.02     27.92 o 
 -25   5   2     2175.23     2335.28    320.10 o 
 -23   5   2       67.20       46.83     28.33 o 
 -21   5   2      418.02      481.39     66.38 o 
 -19   5   2      259.27      261.29     48.61 o 
 -17   5   2       33.90       52.79     24.07 o 
 -15   5   2      565.51      630.62     80.62 o 
 -13   5   2      163.33      194.34     21.49 o 
 -11   5   2      136.66      119.04     17.69 o 
  -9   5   2      977.60      951.20     96.07 o 
  -7   5   2       51.76       30.20     10.87 o 
  -5   5   2      751.49      762.22     81.57 o 
  -3   5   2      878.19      918.43    183.97 o 
  -1   5   2      336.05      305.98     43.62 o 
   1   5   2      138.55      190.49     40.82 o 
   3   5   2      133.54       90.23     39.35 o 
   5   5   2      101.91      133.83     40.46 o 
   7   5   2        0.55        6.26      9.55 o 
   9   5   2     2132.28     2368.19    312.39 o 
  11   5   2      382.12      359.22     74.26 o 
  13   5   2      540.08      576.98    119.75 o 
  15   5   2      828.38      760.81    171.01 o 
  17   5   2       11.88       36.15     21.70 o 
  19   5   2       58.01       64.34     16.85 o 
  21   5   2        3.29        0.00     17.31 o 
  23   5   2        2.11       36.51     24.45 o 
  25   5   2      168.39      154.71     37.48 o 
  27   5   2      298.35      416.54     93.36 o 
  29   5   2       71.76      123.80     37.21 o 
  31   5   2       15.55        0.00     30.35 o 
  33   5   2       28.62       43.35     39.24 o 
 -30   6   2       76.70       87.00     66.09 o 
 -28   6   2        0.02        0.00     31.59 o 
 -26   6   2     2018.48     2055.88    500.92 o 
 -24   6   2       22.34       33.66     31.10 o 
 -22   6   2      180.01      303.54     75.62 o 
 -20   6   2       25.62        9.80     26.33 o 
 -18   6   2     1040.21     1150.07    290.37 o 
 -16   6   2       33.05        4.51     22.21 o 
 -14   6   2        0.98       10.42     22.00 o 
 -12   6   2      238.12      307.32     68.51 o 
 -10   6   2      849.86      719.93    165.80 o 
  -8   6   2       60.33       45.10     16.30 o 
  -6   6   2     1415.06     1488.22    330.14 o 
  -4   6   2       81.19       67.84     33.36 o 
  -2   6   2      357.75      306.88     40.13 o 
   0   6   2       18.43       15.31     12.38 o 
   2   6   2     3193.23     3719.12    865.75 o 
   4   6   2     1099.62     1048.35     82.71 o 
   6   6   2      130.64      107.07     17.53 o 
   8   6   2       64.23       73.19     24.14 o 
  10   6   2      390.12      437.36     83.85 o 
  12   6   2      129.55      148.69     47.26 o 
  14   6   2     1068.72     1209.93    360.18 o 
  16   6   2     1948.47     1932.30    599.66 o 
  18   6   2        3.62       26.64     19.77 o 
  20   6   2       88.89      111.63     31.36 o 
  22   6   2     1487.39     1897.89    623.65 o 
  24   6   2       44.98       99.06     56.70 o 
  26   6   2      321.41      346.48     54.71 o 
  28   6   2      109.64      229.82    207.24 o 
  30   6   2      183.63      183.16    111.74 o 
 -25   7   2      207.82      146.38     54.63 o 
 -23   7   2        9.03        0.00     28.98 o 
 -21   7   2      472.32      398.29     70.47 o 
 -19   7   2      197.43      218.40     54.41 o 
 -17   7   2        0.23       31.51     26.11 o 
 -15   7   2      781.51      961.99    313.91 o 
 -13   7   2        7.96        2.86     21.44 o 
 -11   7   2        0.05       15.46     21.91 o 
  -9   7   2       11.93       35.96     20.88 o 
  -7   7   2       47.64      105.06     43.35 o 
  -5   7   2       63.17       20.28     15.58 o 
  -3   7   2      248.95      296.31     75.71 o 
  -1   7   2     1240.67     1348.53    357.51 o 
   1   7   2       53.06       42.77     36.83 o 
   3   7   2       22.84       89.29     19.90 o 
   5   7   2      905.68      801.21    186.53 o 
   7   7   2       31.71       17.32     18.63 o 
   9   7   2      309.84      244.69     58.34 o 
  11   7   2       27.93       37.58     21.42 o 
  13   7   2      238.81      242.90     34.56 o 
  15   7   2        7.65       75.15     58.11 o 
  17   7   2      705.39      825.60    227.23 o 
  19   7   2        1.88        4.73     25.65 o 
  21   7   2        2.56       29.25     28.38 o 
  23   7   2       94.32      146.31     52.27 o 
  25   7   2       10.77       38.95     28.26 o 
 -20   8   2       24.27      120.49    110.67 o 
 -18   8   2      251.94      410.48    160.88 o 
 -16   8   2        2.15        8.68     27.46 o 
 -14   8   2       71.48       63.44     46.82 o 
 -12   8   2        9.61       16.10     26.18 o 
 -10   8   2      102.56      103.35     50.88 o 
  -8   8   2       64.89      108.27     91.12 o 
  -6   8   2        5.20        8.41     19.84 o 
  -4   8   2      148.57      251.24     94.87 o 
  -2   8   2        8.46       15.97     18.71 o 
   0   8   2       31.49       66.78     41.76 o 
   2   8   2      361.21      312.60    111.49 o 
   4   8   2       67.40       69.85     46.85 o 
   6   8   2      195.25      158.25     57.69 o 
   8   8   2       10.23       18.37     23.10 o 
  10   8   2        0.07        0.00     22.43 o 
  12   8   2      142.43      176.47    114.79 o 
  14   8   2       26.57       67.74     31.26 o 
  16   8   2       99.79      113.82     33.10 o 
  18   8   2      128.61      189.32    121.71 o 
  20   8   2        3.13       31.97     28.29 o 
 -11   9   2      108.10      224.58    120.39 o 
  -9   9   2       13.52       49.86     54.24 o 
  -7   9   2       29.71       75.18     47.17 o 
  -5   9   2       13.47       21.53     30.60 o 
  -3   9   2       10.38       51.58     35.76 o 
  -1   9   2        7.09       10.59     35.38 o 
   1   9   2      128.72      114.25     47.17 o 
   3   9   2        0.08        5.81     24.90 o 
   5   9   2       79.08       72.70     29.08 o 
   7   9   2      315.27      498.34    298.03 o 
   9   9   2        4.03        0.00     30.66 o 
  11   9   2       13.25       60.76     34.59 o 
 -39   1   3      774.08      635.67    111.71 o 
 -37   1   3      538.08      418.45     95.96 o 
 -35   1   3      823.11      945.22    223.46 o 
 -33   1   3       76.90       34.49     27.63 o 
 -31   1   3      796.21      778.84     59.01 o 
 -29   1   3     2590.33     2542.15    139.33 o 
 -27   1   3     4620.80     4618.23    289.28 o 
 -25   1   3       29.50       25.49     12.80 o 
 -23   1   3      593.95      623.83     66.88 o 
 -21   1   3     1958.14     1679.80    117.98 o 
 -19   1   3        2.59        0.00      6.16 o 
 -17   1   3    19475.83    22772.11   1029.88 o 
 -15   1   3     4893.25     5492.51    139.02 o 
 -13   1   3    37745.60    40784.98   2453.86 o 
 -11   1   3     1192.70     1170.00     37.45 o 
  -9   1   3    19767.76    22288.43    449.19 o 
  -7   1   3      425.40      388.82     14.97 o 
  -5   1   3      725.17      982.99     73.23 o 
  -3   1   3    11183.57    12216.54    460.71 o 
  -1   1   3    29654.62    27587.74    897.09 o 
   1   1   3    95937.70    81056.63   4173.55 o 
   3   1   3    53267.21    40251.76   7435.87 o 
   5   1   3    60115.45    60153.28   4390.18 o 
   7   1   3     3652.73     4001.56    214.38 o 
   9   1   3      762.92      783.88     51.64 o 
  11   1   3    21806.58    20025.03    448.07 o 
  13   1   3      816.10     1203.61    152.82 o 
  15   1   3     1120.61     1546.56    211.63 o 
  17   1   3       94.45       77.33     24.30 o 
  19   1   3     4509.45     5174.03    550.88 o 
  21   1   3     1320.07     1576.04    111.75 o 
  23   1   3     2417.96     2564.80    338.65 o 
  25   1   3     4696.37     5027.35    487.87 o 
  27   1   3      535.38      632.04     56.75 o 
  29   1   3       70.99       62.96     21.83 o 
  31   1   3     3416.70     3120.70    181.82 o 
  33   1   3      410.96      413.31     57.89 o 
  35   1   3        9.22        0.00     21.06 o 
  37   1   3      379.86      404.94     49.95 o 
  39   1   3      321.00      395.20     60.16 o 
 -38   2   3        0.58        0.00     48.74 o 
 -36   2   3        0.61       31.62     44.02 o 
 -34   2   3        7.81       16.04     27.49 o 
 -32   2   3        6.42       34.07     28.14 o 
 -30   2   3      274.29      354.27     60.52 o 
 -28   2   3       34.09       31.18     24.26 o 
 -26   2   3      103.84      102.40     20.62 o 
 -24   2   3     1012.74      912.88     46.89 o 
 -22   2   3     1193.06     1183.75     81.34 o 
 -20   2   3     1186.23     1155.23     71.62 o 
 -18   2   3       49.72       40.48      9.66 o 
 -16   2   3      128.65      142.61     13.77 o 
 -14   2   3       86.71       75.62      9.36 o 
 -12   2   3      557.55      535.76     62.27 o 
 -10   2   3     4566.16     4155.23    258.13 o 
  -8   2   3     8160.64     7670.10    590.91 o 
  -6   2   3     4774.55     4836.14    220.00 o 
  -4   2   3     3015.38     3319.40    232.09 o 
  -2   2   3    50713.58    50486.79   2943.12 o 
   0   2   3   147763.16   139449.66  10610.77 o 
   2   2   3    18974.21    21138.94   1551.23 o 
   4   2   3     6045.21     6507.26    965.58 o 
   6   2   3     4163.80     6348.50   1289.22 o 
   8   2   3     8123.89     9053.41    782.14 o 
  10   2   3     5203.79     5328.28    858.49 o 
  12   2   3    23580.66    25885.79   2848.71 o 
  14   2   3     4890.76     5491.08    467.39 o 
  16   2   3      114.95      164.66     17.50 o 
  18   2   3       29.43       50.46     12.50 o 
  20   2   3      113.22      108.77     16.53 o 
  22   2   3     1399.52     1436.22    197.84 o 
  24   2   3      550.22      518.08     35.68 o 
  26   2   3      739.91      457.61    112.32 o 
  28   2   3     1403.46     1213.06    108.08 o 
  30   2   3       52.84       50.80     20.26 o 
  32   2   3      101.25      113.55     28.33 o 
  34   2   3       63.26       48.99     30.31 o 
  36   2   3      249.93      291.26     48.26 o 
  38   2   3       93.63      110.61     36.83 o 
 -37   3   3      673.04      711.26     70.64 o 
 -35   3   3      130.80      128.44     39.16 o 
 -33   3   3       84.50      137.93     38.22 o 
 -31   3   3      461.26      448.51     56.03 o 
 -29   3   3      653.50      699.24     60.03 o 
 -27   3   3      374.13      468.93     49.97 o 
 -25   3   3      912.29      928.41     65.23 o 
 -23   3   3     1209.64     1258.49    136.61 o 
 -21   3   3     1979.74     1945.07    149.48 o 
 -19   3   3     3504.42     3588.33    408.44 o 
 -17   3   3     8399.13     8649.67    602.75 o 
 -15   3   3     1830.31     1716.56    172.94 o 
 -13   3   3       63.23       82.58     13.83 o 
 -11   3   3      459.32      343.47     30.91 o 
  -9   3   3     8232.70     7393.35    536.74 o 
  -7   3   3     6353.01     6145.34    443.96 o 
  -5   3   3     7941.44     8563.26    528.16 o 
  -3   3   3       39.26       52.94      8.52 o 
  -1   3   3     1083.39     1028.75     54.99 o 
   1   3   3     1771.56     1948.75    130.30 o 
   3   3   3     5210.24     5901.59    451.54 o 
   5   3   3     1117.23     1397.90    220.72 o 
   7   3   3     6774.23     7208.36    468.55 o 
   9   3   3    16437.88    19764.97   1840.69 o 
  11   3   3     4434.33     4495.96    563.81 o 
  13   3   3     6496.35     6935.61   1195.12 o 
  15   3   3     2820.15     3586.93    864.36 o 
  17   3   3     3885.54     3841.10    515.79 o 
  19   3   3      655.36      714.64    159.62 o 
  21   3   3        4.76        0.00     11.39 o 
  23   3   3     2186.31     2230.14    333.56 o 
  25   3   3      534.99      757.03    267.86 o 
  27   3   3       91.97       71.69     18.64 o 
  29   3   3      213.37      263.22     89.35 o 
  31   3   3       23.70       22.40     22.73 o 
  33   3   3      157.21      324.53    100.72 o 
  35   3   3        6.81        5.83     28.38 o 
  37   3   3      120.13      127.16     49.70 o 
 -36   4   3      232.99      323.61     76.07 o 
 -34   4   3       30.06       93.01     36.93 o 
 -32   4   3      330.37      336.13     74.99 o 
 -30   4   3        0.33        0.00     25.11 o 
 -28   4   3      453.06      432.20     68.87 o 
 -26   4   3     1642.49     1598.87    202.72 o 
 -24   4   3      684.32      697.47     85.39 o 
 -22   4   3       95.56      112.87     35.66 o 
 -20   4   3      377.40      402.82     59.94 o 
 -18   4   3     1073.94     1154.93    115.69 o 
 -16   4   3      563.78      630.26     38.84 o 
 -14   4   3     2415.21     2464.73    190.90 o 
 -12   4   3      692.67      650.44     38.37 o 
 -10   4   3      675.08      577.73     44.58 o 
  -8   4   3     4333.64     4359.96    378.65 o 
  -6   4   3     1234.06     1275.28     97.90 o 
  -4   4   3      251.26      318.74     31.92 o 
  -2   4   3     6868.79     7388.34    544.05 o 
   0   4   3    32085.21    36118.70   2716.62 o 
   2   4   3     7425.93     8412.35    910.33 o 
   4   4   3      536.50      567.95     50.29 o 
   6   4   3      587.67      745.54    201.00 o 
   8   4   3     1972.27     2322.34    395.35 o 
  10   4   3     1104.61      964.30     65.13 o 
  12   4   3      682.43      585.75     40.32 o 
  14   4   3       40.54       40.68     27.02 o 
  16   4   3        0.19        9.68     11.85 o 
  18   4   3        0.86        5.14     12.01 o 
  20   4   3     1299.41     1326.28    244.46 o 
  22   4   3      391.43      459.46     62.81 o 
  24   4   3       37.38       24.54     16.30 o 
  26   4   3     1496.84     1572.00    276.45 o 
  28   4   3      425.71      515.49    115.43 o 
  30   4   3       90.28       87.59     39.92 o 
  32   4   3       80.11      164.78     61.08 o 
  34   4   3       43.41       76.78     35.09 o 
  36   4   3        0.83        0.00     30.31 o 
 -33   5   3      212.85      238.21     64.67 o 
 -31   5   3      748.28      701.70    136.09 o 
 -29   5   3      483.07      495.22     59.05 o 
 -27   5   3      334.53      424.41    135.62 o 
 -25   5   3      406.04      458.78     58.45 o 
 -23   5   3      180.94      175.97     37.87 o 
 -21   5   3      345.07      375.40     62.90 o 
 -19   5   3     2941.00     2987.70    344.35 o 
 -17   5   3     3655.88     3620.78    296.43 o 
 -15   5   3     1337.61     1353.33    116.63 o 
 -13   5   3        1.17        1.12     14.14 o 
 -11   5   3      288.76      439.60    118.96 o 
  -9   5   3     1337.29     1285.35    135.35 o 
  -7   5   3      163.58      160.06     31.26 o 
  -5   5   3      890.09      863.53     82.10 o 
  -3   5   3       34.02       37.02     10.90 o 
  -1   5   3     3550.18     3699.09    483.12 o 
   1   5   3     1217.94     1568.06    454.03 o 
   3   5   3      997.55      946.36    136.04 o 
   5   5   3     1594.93     1795.39    263.06 o 
   7   5   3      116.81      207.57     69.62 o 
   9   5   3     3446.31     4183.11    799.36 o 
  11   5   3       40.43       20.65     12.49 o 
  13   5   3     1259.25     1223.56    248.83 o 
  15   5   3        9.22       14.20     13.36 o 
  17   5   3      127.57      135.26     21.85 o 
  19   5   3      182.08      181.02     43.26 o 
  21   5   3      523.97      806.28    305.60 o 
  23   5   3      186.07      230.31     93.72 o 
  25   5   3     1336.81     1929.32    561.26 o 
  27   5   3      548.06      958.32    349.36 o 
  29   5   3      170.58      272.22    137.55 o 
  31   5   3       35.16       62.02     35.59 o 
  33   5   3      125.65      370.64    195.21 o 
 -30   6   3        0.04        0.00     36.76 o 
 -28   6   3       51.19       48.36     44.38 o 
 -26   6   3       13.72       12.59     34.69 o 
 -24   6   3      411.77      456.62     77.75 o 
 -22   6   3      331.61      375.17     87.32 o 
 -20   6   3       62.92       58.80     45.07 o 
 -18   6   3      553.69      517.32     55.69 o 
 -16   6   3      496.54      339.03     61.74 o 
 -14   6   3      140.53      109.48     37.22 o 
 -12   6   3      685.63      872.85    125.00 o 
 -10   6   3      419.35      525.81     84.01 o 
  -8   6   3      359.63      455.97     52.67 o 
  -6   6   3       57.53       80.63     17.92 o 
  -4   6   3      127.54      129.53     34.50 o 
  -2   6   3     1296.43     1219.84    257.60 o 
   0   6   3      645.50      570.64     89.80 o 
   2   6   3        0.76       12.53     12.44 o 
   4   6   3       67.29       96.46     20.12 o 
   6   6   3      129.56      114.78     38.44 o 
   8   6   3      197.78      117.68     19.72 o 
  10   6   3       79.73       85.93     18.94 o 
  12   6   3        0.19        5.19     13.43 o 
  14   6   3      224.02      296.80     74.41 o 
  16   6   3       25.07       40.89     21.08 o 
  18   6   3       74.57       77.32     40.70 o 
  20   6   3      260.56      250.44     34.80 o 
  22   6   3       33.83       58.54     51.97 o 
  24   6   3       14.93       68.61     32.04 o 
  26   6   3      169.73      210.48     72.59 o 
  28   6   3        7.39       43.27     34.40 o 
  30   6   3       17.90       23.71     35.77 o 
 -25   7   3      358.52      404.16    135.67 o 
 -23   7   3      306.71      459.53    195.06 o 
 -21   7   3      170.12      196.88     84.58 o 
 -19   7   3      376.05      357.59     68.34 o 
 -17   7   3      224.58      241.31     47.28 o 
 -15   7   3        0.08        0.00     23.22 o 
 -13   7   3        2.13        0.00     23.90 o 
 -11   7   3       50.50      114.60     69.67 o 
  -9   7   3      262.01      450.01    100.56 o 
  -7   7   3      208.99      319.93    101.46 o 
  -5   7   3        2.39        0.00     17.55 o 
  -3   7   3      209.52      218.17     69.63 o 
  -1   7   3      767.57      872.98    166.30 o 
   1   7   3      461.38      599.12    179.31 o 
   3   7   3       32.84       38.65     18.02 o 
   5   7   3      600.71      334.35    112.41 o 
   7   7   3       86.94       56.40     21.76 o 
   9   7   3      242.75      211.96     40.76 o 
  11   7   3       38.83       19.95     20.88 o 
  13   7   3       80.08       86.80     47.98 o 
  15   7   3        5.53        0.00     19.36 o 
  17   7   3      132.71      171.97     51.28 o 
  19   7   3      178.17      283.74    100.61 o 
  21   7   3      207.21      401.98    246.35 o 
  23   7   3      216.33      195.28     72.35 o 
  25   7   3       51.00      114.16     38.27 o 
 -20   8   3       14.02       44.54     29.01 o 
 -18   8   3      455.48      597.85    185.03 o 
 -16   8   3        0.09       15.38     31.95 o 
 -14   8   3        0.48        0.00     25.91 o 
 -12   8   3      325.83      363.58    143.53 o 
 -10   8   3      104.94      174.07    107.00 o 
  -8   8   3       81.85      104.46     52.79 o 
  -6   8   3       12.32       38.85     24.74 o 
  -4   8   3       41.59       51.82     24.20 o 
  -2   8   3      147.36      122.57     45.17 o 
   0   8   3      113.03      162.38     59.17 o 
   2   8   3      163.05      152.75     63.43 o 
   4   8   3        5.17        7.48     29.74 o 
   6   8   3       27.27       29.57     25.74 o 
   8   8   3       28.33       19.85     25.08 o 
  10   8   3       44.19       45.37     27.47 o 
  12   8   3       10.93       17.47     24.87 o 
  14   8   3       40.40       83.04     55.82 o 
  16   8   3       20.49       19.36     23.17 o 
  18   8   3       17.23       28.98     27.74 o 
  20   8   3        3.45        4.66     24.10 o 
  -9   9   3       42.07       66.50     65.33 o 
  -7   9   3       20.36       82.61     66.91 o 
  -5   9   3        5.87       16.29     30.20 o 
  -3   9   3       12.04       17.77     32.47 o 
  -1   9   3        0.03       37.13     33.98 o 
   1   9   3       62.94       92.98     37.13 o 
   3   9   3       29.34       78.64     35.89 o 
   5   9   3       56.86       89.56     30.85 o 
   7   9   3       80.04       74.45     49.16 o 
   9   9   3        1.83       38.87     30.83 o 
 -36   0   4     1391.46     1261.20    130.69 o 
 -34   0   4      411.30      459.30     88.09 o 
 -32   0   4     1238.79      908.13     77.94 o 
 -30   0   4     2407.98     2296.41    105.25 o 
 -28   0   4     3488.72     3821.53    457.19 o 
 -26   0   4       54.21       61.78     20.32 o 
 -24   0   4     1395.06     1406.89     55.79 o 
 -22   0   4     1287.66     1417.71     53.54 o 
 -20   0   4     2592.21     2655.79     66.96 o 
 -18   0   4     1919.59     2067.04     83.65 o 
 -16   0   4    44865.33    49485.98    880.06 o 
 -14   0   4     3309.55     5134.95    215.05 o 
 -12   0   4      617.82      759.08     71.24 o 
 -10   0   4      482.84      466.09     30.82 o 
  -8   0   4        4.45       16.86      5.89 o 
  -6   0   4     2802.02     3235.74    211.98 o 
  -4   0   4    49308.97    41128.28   2681.95 o 
  -2   0   4     1379.45     1129.81     46.68 o 
   0   0   4    17278.23     6988.61   7985.69 o 
   2   0   4     2074.44     1137.87    531.09 o 
   4   0   4    66003.13    64991.61   4835.49 o 
   6   0   4    34304.99    35178.93   3015.15 o 
   8   0   4    28816.72    31245.97   4188.16 o 
  10   0   4     6416.97     7423.09   1344.84 o 
  12   0   4     1811.14     2223.44    270.93 o 
  14   0   4     9255.71    13273.03   3030.53 o 
  16   0   4     9193.40    14309.56   3853.26 o 
  18   0   4    17767.88    23436.55   4755.90 o 
  20   0   4      917.53     1191.89    226.00 o 
  22   0   4    22646.02    30963.93   8361.32 o 
  24   0   4     1316.44     1373.74     96.88 o 
  26   0   4     5605.12     5466.30    350.11 o 
  28   0   4      602.93      558.65     61.68 o 
  30   0   4     1412.36     1423.71    157.49 o 
  32   0   4      297.16      263.54     51.12 o 
  34   0   4     1200.48     1122.26    181.05 o 
  36   0   4        2.65        7.55     33.13 o 
  38   0   4      549.45      439.62    100.68 o 
 -39   1   4       35.30       31.45     51.89 o 
 -37   1   4        2.82        3.14     47.17 o 
 -35   1   4       48.06      116.93     45.54 o 
 -33   1   4       38.92       13.22     33.79 o 
 -31   1   4      265.34      286.13     53.35 o 
 -29   1   4        4.44       22.01     17.89 o 
 -27   1   4      362.50      358.75     33.97 o 
 -25   1   4      226.61      174.40     33.39 o 
 -23   1   4      227.19      233.41     27.49 o 
 -21   1   4     1212.91     1222.33     67.76 o 
 -19   1   4       88.67       90.57     12.46 o 
 -17   1   4       17.65       11.44      7.89 o 
 -15   1   4      147.95      147.08     12.45 o 
 -13   1   4     5745.44     6753.77    287.57 o 
 -11   1   4        4.14        8.48      4.26 o 
  -9   1   4      460.21      419.74     80.98 o 
  -7   1   4        9.36        8.28      4.25 o 
  -5   1   4     2829.56     2946.22    193.00 o 
  -3   1   4    10701.37     9790.16    198.33 o 
  -1   1   4       32.69       19.87      4.30 o 
   1   1   4    22294.86    19848.90    609.99 o 
   3   1   4     5586.27     5771.42    299.22 o 
   5   1   4     2683.95     2753.84    211.01 o 
   7   1   4     4046.21     4035.54    146.10 o 
   9   1   4    15531.62    11393.51   2464.14 o 
  11   1   4      935.07      904.04     28.63 o 
  13   1   4      593.31      631.83     17.85 o 
  15   1   4      213.83      196.64     13.28 o 
  17   1   4       27.57      104.91     44.82 o 
  19   1   4     3615.01     4093.31    635.67 o 
  21   1   4      571.19      733.46     85.96 o 
  23   1   4     1580.77     1826.12    291.43 o 
  25   1   4      164.87      229.59     27.36 o 
  27   1   4      322.86      351.61     36.26 o 
  29   1   4       70.21       35.74     20.20 o 
  31   1   4      879.12      794.15     58.38 o 
  33   1   4        0.08        8.59     20.88 o 
  35   1   4      151.85      166.11     33.87 o 
  37   1   4       30.00       38.09     25.63 o 
  39   1   4        0.07       38.57     29.47 o 
 -38   2   4      443.19      490.28     77.00 o 
 -36   2   4     1404.54     1495.73    197.60 o 
 -34   2   4       68.39      191.00     68.40 o 
 -32   2   4      852.57      779.61    103.64 o 
 -30   2   4      243.55      270.13     42.09 o 
 -28   2   4     1080.63     1148.34     96.26 o 
 -26   2   4     4393.64     4196.57    233.02 o 
 -24   2   4     2098.67     1960.67    111.52 o 
 -22   2   4       43.72       39.02     14.49 o 
 -20   2   4       76.62       56.36     13.76 o 
 -18   2   4      151.67      119.78     25.40 o 
 -16   2   4     4373.26     5068.85    263.77 o 
 -14   2   4       86.06       98.18     18.74 o 
 -12   2   4     2150.06     2173.96    119.18 o 
 -10   2   4     1554.42     1426.84    112.95 o 
  -8   2   4     2295.78     2069.46    159.78 o 
  -6   2   4     3883.87     3682.92    185.25 o 
  -4   2   4     1478.80     1524.51    104.92 o 
  -2   2   4    12222.30    13231.70    835.99 o 
   0   2   4    11721.97    11968.49    942.85 o 
   2   2   4     3546.95     3338.62    291.95 o 
   4   2   4     1263.26     1568.29    142.98 o 
   6   2   4     1679.65     2118.50    241.07 o 
   8   2   4      243.64      293.01     96.24 o 
  10   2   4    11098.33    11508.03   1080.65 o 
  12   2   4       34.99       13.76     10.02 o 
  14   2   4        5.65       13.64      8.68 o 
  16   2   4      726.79      776.08    140.10 o 
  18   2   4     1592.71     1739.86    128.23 o 
  20   2   4      292.31      337.77     26.52 o 
  22   2   4    10450.87     8780.77    725.09 o 
  24   2   4       80.42       64.04     16.87 o 
  26   2   4     3775.71     3952.52    542.87 o 
  28   2   4       15.88       11.18     15.91 o 
  30   2   4      526.84      479.38     58.81 o 
  32   2   4      129.52      119.81     29.01 o 
  34   2   4        9.72       21.48     22.48 o 
  36   2   4        1.03        0.00     24.80 o 
  38   2   4      214.58      205.55     44.69 o 
 -37   3   4      201.30      179.47     55.47 o 
 -35   3   4       51.39       63.26     32.77 o 
 -33   3   4       37.08       30.87     31.03 o 
 -31   3   4       70.77       64.04     29.99 o 
 -29   3   4      293.37      402.28     49.76 o 
 -27   3   4      972.62     1003.25     65.91 o 
 -25   3   4     1231.02     1109.81     63.85 o 
 -23   3   4      700.11      706.79     79.27 o 
 -21   3   4      518.20      611.74     49.51 o 
 -19   3   4      711.80      805.61     67.24 o 
 -17   3   4      954.69     1115.66     67.05 o 
 -15   3   4     2115.52     1901.22    178.32 o 
 -13   3   4     2006.51     1660.38    168.37 o 
 -11   3   4      380.59      364.98     42.95 o 
  -9   3   4     5095.23     5040.88    379.33 o 
  -7   3   4      202.37      174.55     22.65 o 
  -5   3   4     4565.62     4816.88    296.96 o 
  -3   3   4     4609.87     4888.17    276.35 o 
  -1   3   4     1815.50     2327.58    183.79 o 
   1   3   4      314.74      283.49     47.34 o 
   3   3   4      240.33      285.02     24.43 o 
   5   3   4     5931.55     6800.00    715.74 o 
   7   3   4    11350.11    11295.90   2056.63 o 
   9   3   4     5172.28     6690.79    814.20 o 
  11   3   4     3959.28     4098.53    529.62 o 
  13   3   4       42.33       21.99     10.49 o 
  15   3   4      108.13      138.84     17.59 o 
  17   3   4      875.08      846.03    137.14 o 
  19   3   4      765.61      812.93     69.00 o 
  21   3   4      263.70      386.66    114.11 o 
  23   3   4      439.74      668.28    177.93 o 
  25   3   4      114.34       99.52     20.33 o 
  27   3   4       24.99       42.90     32.21 o 
  29   3   4     1899.92     2476.64    602.44 o 
  31   3   4       74.66      102.28     24.48 o 
  33   3   4        5.87        0.00     26.23 o 
  35   3   4       15.19       18.79     29.65 o 
  37   3   4       11.62       53.15     31.41 o 
 -34   4   4       83.44       89.35     37.28 o 
 -32   4   4        0.09        0.00     27.05 o 
 -30   4   4      265.63      345.60     62.18 o 
 -28   4   4      235.39      178.86     40.64 o 
 -26   4   4     4171.28     4137.20    326.82 o 
 -24   4   4       92.27       62.07     28.94 o 
 -22   4   4     1197.66     1247.14    122.96 o 
 -20   4   4      411.04      506.84     44.28 o 
 -18   4   4     1412.74     1536.13    127.56 o 
 -16   4   4      186.79      203.15     26.96 o 
 -14   4   4     2033.64     2308.05    216.27 o 
 -12   4   4     4024.77     3954.85    375.28 o 
 -10   4   4     1966.38     1674.87    155.74 o 
  -8   4   4     4980.90     5169.66    404.82 o 
  -6   4   4      160.60      122.09     12.32 o 
  -4   4   4     2664.25     2695.56    235.65 o 
  -2   4   4      812.53      767.14    105.37 o 
   0   4   4    45276.14    48326.21   4076.79 o 
   2   4   4     3755.94     4140.20    496.21 o 
   4   4   4     7747.11     8334.07    542.78 o 
   6   4   4      281.79      273.22     22.20 o 
   8   4   4     1280.85     1135.45    183.45 o 
  10   4   4       22.37       15.23      9.40 o 
  12   4   4      969.99      889.34    144.29 o 
  14   4   4     1639.03     1596.33    256.33 o 
  16   4   4     1301.03     1266.00    166.51 o 
  18   4   4       75.61      110.42     19.38 o 
  20   4   4      846.66      941.91    190.96 o 
  22   4   4     1040.89     1065.06    229.62 o 
  24   4   4      284.73      536.01    219.31 o 
  26   4   4      987.88     1006.66    138.15 o 
  28   4   4      404.49      597.63    163.56 o 
  30   4   4        2.22        0.00     20.24 o 
  32   4   4       90.81      227.36    172.56 o 
  34   4   4        1.95       48.94     34.84 o 
 -33   5   4        1.64        6.76     32.25 o 
 -31   5   4        5.19        7.28     29.37 o 
 -29   5   4      987.11     1047.01    159.61 o 
 -27   5   4      201.13      189.27     42.05 o 
 -25   5   4     1082.72     1068.72    163.97 o 
 -23   5   4       89.33      103.02     33.97 o 
 -21   5   4     2266.29     2417.98    224.71 o 
 -19   5   4       30.33       62.39     27.11 o 
 -17   5   4      198.68      198.87     31.53 o 
 -15   5   4       19.05       24.86     16.91 o 
 -13   5   4        3.44       15.36     14.85 o 
 -11   5   4        5.55       14.59     14.07 o 
  -9   5   4       60.86       92.44     21.24 o 
  -7   5   4       40.88       62.48     15.18 o 
  -5   5   4      148.12      139.75     19.01 o 
  -3   5   4     1013.18     1061.71    166.64 o 
  -1   5   4      315.50      411.07     54.71 o 
   1   5   4      778.70      794.27     61.32 o 
   3   5   4     3010.30     3413.93    505.15 o 
   5   5   4       34.38       51.06     24.02 o 
   7   5   4      323.45      342.03     23.15 o 
   9   5   4     4156.50     2864.01    684.12 o 
  11   5   4        8.69        7.43     11.85 o 
  13   5   4     2036.26     1859.30    223.70 o 
  15   5   4      114.31      188.09     87.56 o 
  17   5   4     2179.99     2134.90    314.09 o 
  19   5   4       90.29      111.86     21.39 o 
  21   5   4     1696.53     1759.06    423.26 o 
  23   5   4      567.67      579.70     90.21 o 
  25   5   4       10.61        4.66     16.41 o 
  27   5   4       40.06       11.03     26.09 o 
  29   5   4       59.61       33.64     32.02 o 
  31   5   4       25.06       61.69     36.47 o 
  33   5   4        7.76       14.28     34.89 o 
 -30   6   4      169.97      182.95     48.15 o 
 -28   6   4       47.95       61.78     40.85 o 
 -26   6   4      284.27      296.30     66.13 o 
 -24   6   4      146.37      159.15     42.28 o 
 -22   6   4       71.07       70.86     31.31 o 
 -20   6   4      126.95      119.49     41.14 o 
 -18   6   4     2351.96     2148.09    380.34 o 
 -16   6   4       98.16      116.58     33.17 o 
 -14   6   4     1215.43     1187.42    140.23 o 
 -12   6   4      378.71      465.12     52.45 o 
 -10   6   4       67.66       49.30     19.95 o 
  -8   6   4        6.64       23.89     16.70 o 
  -6   6   4      647.96      855.42    219.86 o 
  -4   6   4      480.63      561.75     64.20 o 
  -2   6   4      362.11      304.46     40.20 o 
   0   6   4     1550.59     1701.12    393.53 o 
   2   6   4       34.26       86.68     31.78 o 
   4   6   4      894.21      833.86     67.23 o 
   6   6   4       41.24       56.45     22.47 o 
   8   6   4     1469.17     1375.05    289.33 o 
  10   6   4       91.74       76.21     25.23 o 
  12   6   4      174.77      145.10     40.14 o 
  14   6   4     1068.40     1181.64    374.51 o 
  16   6   4      453.12      369.61     59.77 o 
  18   6   4        0.02       16.94     16.60 o 
  20   6   4      244.00      512.31    199.42 o 
  22   6   4      154.33      266.69     78.12 o 
  24   6   4       46.45       73.33     63.98 o 
  26   6   4       14.11       12.88     26.71 o 
  28   6   4      340.21      420.48    185.11 o 
  30   6   4        5.54        0.00     32.25 o 
 -25   7   4      307.49      473.50    166.10 o 
 -23   7   4      518.43      617.19     91.34 o 
 -21   7   4      374.14      435.40     79.64 o 
 -19   7   4       30.77       76.33     32.95 o 
 -17   7   4       96.65      122.97     78.65 o 
 -15   7   4      240.78      292.01    127.76 o 
 -13   7   4      145.15      180.09     37.31 o 
 -11   7   4      167.63      239.81     63.33 o 
  -9   7   4       10.87        0.51     17.43 o 
  -7   7   4       19.22       27.05     20.13 o 
  -5   7   4      359.57      599.75    164.60 o 
  -3   7   4       99.25       68.75     22.99 o 
  -1   7   4        0.46        0.14     15.20 o 
   1   7   4       11.46        5.55     15.75 o 
   3   7   4       33.97       34.97     20.33 o 
   5   7   4        4.94       27.12     19.30 o 
   7   7   4      847.19      977.50    359.87 o 
   9   7   4      100.24       65.13     21.86 o 
  11   7   4        3.41        9.86     16.10 o 
  13   7   4       86.94       87.93     24.42 o 
  15   7   4       43.97       38.32     22.13 o 
  17   7   4      331.03      386.26    108.10 o 
  19   7   4      268.02      564.95    221.01 o 
  21   7   4       89.31       76.59     37.32 o 
  23   7   4       16.72       22.86     30.06 o 
  25   7   4       16.47       79.78     34.21 o 
 -18   8   4      318.61      232.86     74.71 o 
 -16   8   4        4.28        0.00     21.73 o 
 -14   8   4       16.07       71.55     33.91 o 
 -12   8   4      110.74      132.11     38.17 o 
 -10   8   4        1.82        1.52     25.62 o 
  -8   8   4      176.68      366.60    146.17 o 
  -6   8   4        0.35        0.94     21.03 o 
  -4   8   4       61.56       71.66     26.27 o 
  -2   8   4       42.95       54.35     24.51 o 
   0   8   4       37.67       24.13     25.18 o 
   2   8   4       87.16      105.93     45.78 o 
   4   8   4       45.16      101.71     42.98 o 
   6   8   4       52.91       49.70     27.05 o 
   8   8   4       45.40       38.05     33.43 o 
  10   8   4       41.57       82.25     33.10 o 
  12   8   4      236.81      204.73     93.85 o 
  14   8   4        0.07        0.00     20.15 o 
  16   8   4      113.95      130.32     61.32 o 
  18   8   4       36.12       20.11     28.84 o 
  -9   9   4       28.36       57.40     32.52 o 
  -7   9   4       54.58      102.35     74.90 o 
  -5   9   4        0.79        2.71     25.38 o 
  -3   9   4        5.50        4.53     27.05 o 
  -1   9   4      138.01      235.81    232.72 o 
   1   9   4       41.54       78.22     38.52 o 
   3   9   4        2.92        1.69     29.32 o 
   5   9   4       24.22       15.47     42.45 o 
   7   9   4       52.54       52.18     26.86 o 
   9   9   4       48.22       69.75     28.49 o 
 -39   1   5       77.14       86.48     66.04 o 
 -37   1   5      346.54      353.00    111.67 o 
 -35   1   5      860.15      911.48    121.17 o 
 -33   1   5      293.06      286.62     55.07 o 
 -31   1   5       18.58       31.01     25.67 o 
 -29   1   5     2532.33     2835.25    254.70 o 
 -27   1   5     2181.14     1960.22     94.80 o 
 -25   1   5      248.23      258.75     25.86 o 
 -23   1   5     5790.38     6085.03    151.48 o 
 -21   1   5     3969.66     4224.31    199.54 o 
 -19   1   5      347.14      364.93     19.64 o 
 -17   1   5     4752.67     5009.52    163.42 o 
 -15   1   5       41.62       25.10      7.43 o 
 -13   1   5     5322.32     6422.26    215.00 o 
 -11   1   5       94.17       98.45      7.30 o 
  -9   1   5    20741.14    21745.57   1236.32 o 
  -7   1   5      519.29      450.47     56.20 o 
  -5   1   5    11218.37    10563.66    305.70 o 
  -3   1   5     1264.33     1177.08     37.64 o 
  -1   1   5     9697.62     8900.80    265.82 o 
   1   1   5    10180.08     9608.20    190.57 o 
   3   1   5    27507.54    23573.46   1655.12 o 
   5   1   5      722.96      752.29    109.24 o 
   7   1   5      495.66      556.86     97.14 o 
   9   1   5    12042.32    12265.79    493.70 o 
  11   1   5     4466.89     4069.61    180.14 o 
  13   1   5      635.71      848.17    151.20 o 
  15   1   5      345.02      824.94    238.37 o 
  17   1   5     4032.32     5100.07    534.82 o 
  19   1   5      118.15      106.07     17.21 o 
  21   1   5       36.65       30.71     12.59 o 
  23   1   5    10979.24    13214.17   1923.47 o 
  25   1   5     1537.55     1506.24     66.87 o 
  27   1   5      763.03      662.22     47.48 o 
  29   1   5      739.07      720.07     49.50 o 
  31   1   5      991.30     1011.53     57.42 o 
  33   1   5      409.96      410.57     47.22 o 
  35   1   5      136.81      145.62     33.27 o 
  37   1   5      641.59      687.09     58.25 o 
  39   1   5      101.58      110.10     31.70 o 
 -38   2   5      332.21      455.12     74.03 o 
 -36   2   5       10.99        2.73     37.36 o 
 -34   2   5       73.42       65.86     43.91 o 
 -32   2   5      148.28      227.30     77.05 o 
 -30   2   5     1315.29     1052.02    358.86 o 
 -28   2   5      471.35      327.32    123.04 o 
 -26   2   5     2931.92     2581.98    464.56 o 
 -24   2   5       11.15       18.23     15.25 o 
 -22   2   5       21.57       29.18     14.94 o 
 -20   2   5     2718.00     2364.77    148.75 o 
 -18   2   5     3882.92     3507.56    247.75 o 
 -16   2   5      189.78      205.67     22.45 o 
 -14   2   5      702.33      651.74     29.14 o 
 -12   2   5      136.76      149.94     18.61 o 
 -10   2   5     5160.94     5271.04    198.75 o 
  -8   2   5    24082.72    26196.71    944.41 o 
  -6   2   5     5678.46     5689.62    234.59 o 
  -4   2   5     2937.08     3292.46    164.31 o 
  -2   2   5     5098.57     5058.25    350.55 o 
   0   2   5     6074.72     6146.98    427.96 o 
   2   2   5     2471.50     2654.10    215.08 o 
   4   2   5      105.71      103.15      9.45 o 
   6   2   5        1.01        7.31      4.93 o 
   8   2   5     1077.40     1638.94    192.81 o 
  10   2   5     2439.66     2354.64    118.49 o 
  12   2   5       53.41       61.89     18.38 o 
  14   2   5     1102.26     1212.63    233.33 o 
  16   2   5     2788.18     3070.30    415.98 o 
  18   2   5     1330.65     1130.13     79.77 o 
  20   2   5      220.31      152.82     34.63 o 
  22   2   5      548.02      468.64     42.35 o 
  24   2   5      553.06      670.15    116.24 o 
  26   2   5      353.90      324.71     30.69 o 
  28   2   5       40.67       26.02     18.05 o 
  30   2   5      464.06      412.38     42.98 o 
  32   2   5      460.59      387.64     43.73 o 
  34   2   5        9.95       24.28     24.03 o 
  36   2   5       66.34       52.45     26.46 o 
  38   2   5      278.34      281.50     67.83 o 
 -37   3   5      455.46      621.07    130.55 o 
 -35   3   5        2.26        0.00     35.76 o 
 -33   3   5      149.98      184.54     42.17 o 
 -31   3   5      133.78      155.02     38.57 o 
 -29   3   5     2133.33     2092.15    123.91 o 
 -27   3   5       60.95       85.52     28.98 o 
 -25   3   5     2123.34     2010.93    144.94 o 
 -23   3   5      316.20      300.78     33.54 o 
 -21   3   5      110.69       90.73     22.14 o 
 -19   3   5     6164.66     6328.48    351.91 o 
 -17   3   5    14249.31    15079.45    704.64 o 
 -15   3   5     1337.24     1351.28    149.45 o 
 -13   3   5      559.66      689.89     34.23 o 
 -11   3   5      114.28      132.88     19.54 o 
  -9   3   5     5649.23     5508.07    501.61 o 
  -7   3   5     1082.32      989.45     95.32 o 
  -5   3   5     1936.86     2104.29    164.17 o 
  -3   3   5     6965.50     6825.41    445.64 o 
  -1   3   5       29.86       41.67      7.79 o 
   1   3   5    10742.32    11163.91    808.57 o 
   3   3   5       39.03       90.56     16.03 o 
   5   3   5    13851.31    17005.57   2278.67 o 
   7   3   5     2310.53     2704.81    368.71 o 
   9   3   5    11173.75    14262.33   1451.72 o 
  11   3   5       67.62      107.06     15.13 o 
  13   3   5       39.67       49.05     12.71 o 
  15   3   5      382.10      359.13     32.52 o 
  17   3   5       38.50      125.16     92.74 o 
  19   3   5     2301.25     2313.08    265.23 o 
  21   3   5     2184.37     2552.87    649.48 o 
  23   3   5      569.06      679.42     94.16 o 
  25   3   5      250.04      302.00     37.28 o 
  27   3   5      317.42      408.07     84.67 o 
  29   3   5      602.37      737.27    103.50 o 
  31   3   5     1674.44     1556.40    117.99 o 
  33   3   5     1148.94     1043.80     73.16 o 
  35   3   5       27.80       39.52     30.85 o 
  37   3   5        1.46        0.00     25.38 o 
 -34   4   5        8.40        6.18     31.79 o 
 -32   4   5      144.23      169.69     42.52 o 
 -30   4   5      230.29      219.94     44.10 o 
 -28   4   5      290.98      392.76     51.58 o 
 -26   4   5      958.96      981.89     84.28 o 
 -24   4   5      211.45      261.53     41.83 o 
 -22   4   5      586.54      713.23     84.62 o 
 -20   4   5      226.77      275.38     65.87 o 
 -18   4   5     2767.42     2822.09    186.80 o 
 -16   4   5       35.18       71.20     18.51 o 
 -14   4   5     1015.58      930.45     88.36 o 
 -12   4   5        8.89       16.72     13.74 o 
 -10   4   5     2090.05     1999.28    136.86 o 
  -8   4   5     2767.13     2461.72    222.48 o 
  -6   4   5     1262.37     1105.18     88.14 o 
  -4   4   5        6.48        4.92      6.95 o 
  -2   4   5     1865.87     1757.38    132.51 o 
   0   4   5    24570.33    24229.56   2407.20 o 
   2   4   5     3029.51     3162.20    236.26 o 
   4   4   5     2773.84     3026.76    362.87 o 
   6   4   5       22.63       91.96     49.92 o 
   8   4   5     2262.10     2732.52    502.86 o 
  10   4   5      674.07      684.74    115.39 o 
  12   4   5      433.06      436.45     44.93 o 
  14   4   5      800.39      774.99    109.14 o 
  16   4   5      479.95      494.31     51.38 o 
  18   4   5      105.83      127.58     21.41 o 
  20   4   5      295.48      244.17     31.34 o 
  22   4   5        2.84        0.94     13.87 o 
  24   4   5      395.64      465.40     82.05 o 
  26   4   5        7.91       21.21     17.77 o 
  28   4   5       26.02       28.41     18.93 o 
  30   4   5      826.76     1000.95    199.57 o 
  32   4   5        9.73       26.09     25.45 o 
  34   4   5       30.48       36.43     45.42 o 
 -33   5   5        0.21       14.02     32.52 o 
 -31   5   5      274.53      289.13     51.60 o 
 -29   5   5       37.85       50.00     34.34 o 
 -27   5   5       81.27      115.74     37.75 o 
 -25   5   5      897.80      883.56    130.05 o 
 -23   5   5      351.98      323.25     49.20 o 
 -21   5   5      373.69      365.07     49.44 o 
 -19   5   5     2190.25     2674.57    320.84 o 
 -17   5   5     2466.03     2611.42    221.05 o 
 -15   5   5       34.24       33.48     19.41 o 
 -13   5   5       26.67       26.52     16.53 o 
 -11   5   5       23.58       10.69     16.10 o 
  -9   5   5       38.20       26.11     15.22 o 
  -7   5   5     4067.01     3822.66    552.49 o 
  -5   5   5      234.77      230.58     23.01 o 
  -3   5   5        2.62       11.47     11.08 o 
  -1   5   5     1067.18     1045.79    114.50 o 
   1   5   5      171.46      153.18     31.27 o 
   3   5   5       16.43       30.71     11.30 o 
   5   5   5     4850.15     4626.63    450.30 o 
   7   5   5     1152.51     1005.44    108.58 o 
   9   5   5     1129.95     1029.66     81.60 o 
  11   5   5      118.37       87.12     23.34 o 
  13   5   5     1220.27     1195.55    332.52 o 
  15   5   5       66.91       56.64     16.03 o 
  17   5   5       27.73       50.99     16.44 o 
  19   5   5      788.89      850.41    174.07 o 
  21   5   5      539.04      604.75    155.47 o 
  23   5   5       99.00      104.48     21.95 o 
  25   5   5      870.13     1012.76    245.44 o 
  27   5   5      532.10      641.14    114.79 o 
  29   5   5        2.97       28.13     31.05 o 
  31   5   5      216.93      506.48    202.04 o 
  33   5   5      245.30      498.89    213.96 o 
 -28   6   5       10.12       38.84     35.33 o 
 -26   6   5        6.03       27.15     34.41 o 
 -24   6   5       40.79       46.32     31.30 o 
 -22   6   5      295.59      351.32     55.75 o 
 -20   6   5      124.54      130.52     37.86 o 
 -18   6   5     1300.29     1290.52    216.59 o 
 -16   6   5        9.82       41.25     22.33 o 
 -14   6   5     1300.37     1406.73    243.66 o 
 -12   6   5      211.40      243.21     33.09 o 
 -10   6   5      132.26      172.13     27.65 o 
  -8   6   5      115.32      130.46     41.99 o 
  -6   6   5        4.79       25.16     16.23 o 
  -4   6   5        3.70       23.36     21.79 o 
  -2   6   5      121.73      140.87     39.09 o 
   0   6   5     1022.02      927.37     74.17 o 
   2   6   5     1149.59     1303.30    316.14 o 
   4   6   5     2863.63     2433.74    532.40 o 
   6   6   5       67.83       61.08     19.48 o 
   8   6   5       30.90       44.86     20.84 o 
  10   6   5      288.08      263.88     46.29 o 
  12   6   5      119.34      118.63     51.51 o 
  14   6   5      118.55      132.79     46.44 o 
  16   6   5        8.16       15.84     16.64 o 
  18   6   5       13.29        7.35     15.22 o 
  20   6   5      235.14      332.40     65.54 o 
  22   6   5       70.03      119.21     47.58 o 
  24   6   5        1.01        0.00     20.29 o 
  26   6   5        3.22        0.00     24.53 o 
  28   6   5        0.87        0.00     24.13 o 
 -25   7   5      218.83      281.54     95.27 o 
 -23   7   5       11.72       29.53     31.89 o 
 -21   7   5      275.28      222.50     86.18 o 
 -19   7   5        6.62        0.00     27.77 o 
 -17   7   5      374.11      394.38     73.31 o 
 -15   7   5      194.95      242.72     57.95 o 
 -13   7   5      224.47      216.72     41.00 o 
 -11   7   5      597.92      750.63    189.16 o 
  -9   7   5       35.86       72.64     23.57 o 
  -7   7   5      257.63      350.75     95.34 o 
  -5   7   5       23.83       12.22     19.21 o 
  -3   7   5      320.79      592.89    193.88 o 
  -1   7   5      294.95      385.90     89.22 o 
   1   7   5       13.40       26.01     19.29 o 
   3   7   5      611.25      552.12    113.51 o 
   5   7   5      193.19      146.02     28.04 o 
   7   7   5      424.32      316.56     36.75 o 
   9   7   5       63.27       81.94     24.43 o 
  11   7   5       10.32        0.00     17.91 o 
  13   7   5      619.98      579.82    204.40 o 
  15   7   5        1.92        0.24     19.36 o 
  17   7   5       53.46       53.81     25.04 o 
  19   7   5      256.81      296.88    100.91 o 
  21   7   5       49.34       94.46     34.86 o 
  23   7   5       19.40       10.47     27.74 o 
  25   7   5       37.66       58.84     41.66 o 
 -18   8   5        0.25       19.45     31.59 o 
 -16   8   5       33.40       65.28     30.78 o 
 -14   8   5       19.92       35.43     25.34 o 
 -12   8   5       16.22       28.99     25.34 o 
 -10   8   5       43.00       56.28     25.42 o 
  -8   8   5      140.68      211.42     79.44 o 
  -6   8   5      185.42      289.97    128.92 o 
  -4   8   5        1.00       12.20     23.07 o 
  -2   8   5      145.85       95.66     49.60 o 
   0   8   5       22.46        0.00     24.57 o 
   2   8   5       59.43      106.13     47.99 o 
   4   8   5     1085.20      604.17     57.47 o 
   6   8   5       13.62       24.65     23.37 o 
   8   8   5       79.01       61.72     48.27 o 
  10   8   5       11.15       33.95     25.70 o 
  12   8   5        2.51        0.00     22.04 o 
  14   8   5      328.80      158.69     45.03 o 
  16   8   5       55.88       75.67     45.63 o 
  18   8   5       85.66       29.75     36.95 o 
  -7   9   5      113.30       78.56     51.13 o 
  -5   9   5        0.15        0.00     24.64 o 
  -3   9   5       11.61       25.06     27.02 o 
  -1   9   5       36.90       63.32     29.69 o 
   1   9   5       36.33       92.31     33.98 o 
   3   9   5       21.58       43.38     41.67 o 
   5   9   5       34.43       64.92     34.41 o 
   7   9   5        4.35       37.02     30.56 o 
 -34   0   6      176.67      279.91     80.20 o 
 -32   0   6      178.15      279.92     75.48 o 
 -30   0   6      310.05      266.44     50.58 o 
 -28   0   6       36.99       21.49     27.94 o 
 -26   0   6     4899.57     4349.69    474.68 o 
 -24   0   6     3527.21     3446.17    113.69 o 
 -22   0   6     6408.08     6594.87    385.66 o 
 -20   0   6     1735.83     1984.99    141.23 o 
 -18   0   6     6028.15     6051.77    372.96 o 
 -16   0   6    15729.11    18854.28   1410.54 o 
 -14   0   6     2471.10     2414.48    219.79 o 
 -12   0   6     6223.46     6540.63    585.89 o 
 -10   0   6    23351.93    22966.90   2033.72 o 
  -8   0   6      889.42      875.37     54.04 o 
  -6   0   6    30131.50    27442.93   2039.38 o 
  -4   0   6     9920.93     9366.97    841.45 o 
  -2   0   6    76112.59    61585.41  16160.26 o 
   0   0   6     4865.38     1799.70   2148.86 o 
   2   0   6    26654.91    22241.74   1194.78 o 
   4   0   6    29185.70    28832.44   2750.48 o 
   6   0   6    27198.46    29068.71   3734.41 o 
   8   0   6    16216.39    16706.69   2355.46 o 
  10   0   6     8062.19     7842.94    333.09 o 
  12   0   6     1846.26     1856.50     49.14 o 
  14   0   6      288.23      313.84     33.19 o 
  16   0   6     2456.52     2923.67    510.44 o 
  18   0   6       33.40       85.49     88.71 o 
  20   0   6      133.90      187.18     34.70 o 
  22   0   6     2703.12     2367.12    101.02 o 
  24   0   6       16.15        0.00     18.80 o 
  26   0   6    10419.83     9204.89    408.73 o 
  28   0   6      313.94      341.82     53.86 o 
  30   0   6       84.95      113.44     38.72 o 
  32   0   6      339.02      286.28     66.06 o 
  34   0   6      275.26      350.66     63.59 o 
  36   0   6       74.18       80.91     40.42 o 
  38   0   6       97.61      141.89     46.46 o 
 -37   1   6      171.61      146.65     79.41 o 
 -35   1   6      131.73      201.56     54.18 o 
 -33   1   6      192.38      137.85     36.92 o 
 -31   1   6        8.43       16.46     25.43 o 
 -29   1   6      180.85      221.90     38.69 o 
 -27   1   6      646.54      615.05     52.05 o 
 -25   1   6      430.66      401.59     30.35 o 
 -23   1   6      165.90      186.09     22.69 o 
 -21   1   6       41.14       44.04     14.54 o 
 -19   1   6     1472.68     1552.82     60.72 o 
 -17   1   6       30.27       23.75     10.67 o 
 -15   1   6     1319.77     1284.48     68.72 o 
 -13   1   6     1827.74     1898.13    102.41 o 
 -11   1   6      422.78      624.69     63.89 o 
  -9   1   6      486.84      635.95     45.81 o 
  -7   1   6       54.01       42.37      5.56 o 
  -5   1   6       46.86       42.56     10.41 o 
  -3   1   6      302.96      292.36     12.24 o 
  -1   1   6        5.94        5.00      4.69 o 
   1   1   6     3381.49     2824.96    125.52 o 
   3   1   6     7463.08     6924.69    304.60 o 
   5   1   6      596.94      752.29    131.86 o 
   7   1   6      477.82      496.96     51.60 o 
   9   1   6     4025.94     4622.86    304.77 o 
  11   1   6    10542.26    11653.02    902.83 o 
  13   1   6      837.85      651.54     38.92 o 
  15   1   6      884.33      904.98     33.96 o 
  17   1   6      218.19      167.11     18.48 o 
  19   1   6       86.52      103.73     19.96 o 
  21   1   6     1553.14     1994.25    428.39 o 
  23   1   6     6018.09     7636.38   1415.22 o 
  25   1   6     2626.88     2361.04     91.99 o 
  27   1   6        3.26       10.66     17.77 o 
  29   1   6      216.07      242.49     34.38 o 
  31   1   6      140.09      134.15     29.77 o 
  33   1   6       11.52       35.66     23.72 o 
  35   1   6       58.98       72.09     27.59 o 
  37   1   6        4.90        0.00     23.23 o 
 -38   2   6      439.60      443.76    121.11 o 
 -36   2   6      806.87      979.09    132.96 o 
 -34   2   6      403.11      494.48     71.88 o 
 -32   2   6        0.10       14.34     35.38 o 
 -30   2   6       21.04        0.00     24.29 o 
 -28   2   6       39.36       19.32     20.34 o 
 -26   2   6     6209.06     5427.07    599.87 o 
 -24   2   6     1181.80     1067.59    192.30 o 
 -22   2   6       23.45       15.37     12.72 o 
 -20   2   6      263.76      171.08     91.37 o 
 -18   2   6     1857.53     1737.50    139.80 o 
 -16   2   6     7827.40     8087.71    664.34 o 
 -14   2   6      632.43      697.49     42.80 o 
 -12   2   6      520.81      606.28     22.31 o 
 -10   2   6    14614.36    15453.80    588.91 o 
  -8   2   6     4619.73     4927.17    402.50 o 
  -6   2   6     6870.77     6599.11    253.69 o 
  -4   2   6    16134.11    17921.91    740.62 o 
  -2   2   6     3060.05     2871.23    238.40 o 
   0   2   6      201.71      230.25     26.50 o 
   2   2   6    23510.86    23771.97   1012.40 o 
   4   2   6       70.81       78.43     12.22 o 
   6   2   6      128.25      159.25     17.35 o 
   8   2   6       31.28       91.93     10.01 o 
  10   2   6     2756.15     2463.93    144.62 o 
  12   2   6      557.18      584.13     96.07 o 
  14   2   6     7067.08     7898.74   1003.38 o 
  16   2   6     2810.08     3386.34    464.43 o 
  18   2   6      692.33      385.35     95.78 o 
  20   2   6        7.48        6.31     13.15 o 
  22   2   6     5839.07     6448.43    992.37 o 
  24   2   6      193.71      535.47    221.34 o 
  26   2   6     3601.26     3657.32    345.27 o 
  28   2   6      187.73      231.17     33.57 o 
  30   2   6      351.21      337.89     39.54 o 
  32   2   6       13.04       14.34     22.14 o 
  34   2   6      136.07      131.88     31.95 o 
  36   2   6        3.57        4.03     23.12 o 
  38   2   6      210.26      182.74     35.65 o 
 -35   3   6        0.13       29.71     39.51 o 
 -33   3   6      288.36      269.91     65.27 o 
 -31   3   6      285.30      233.77     44.18 o 
 -29   3   6      266.88      285.87     44.31 o 
 -27   3   6      512.11      585.90     45.90 o 
 -25   3   6        0.39       15.78     19.47 o 
 -23   3   6       12.85        0.00     16.65 o 
 -21   3   6     4310.60     4322.98    284.55 o 
 -19   3   6      519.90      662.69     67.76 o 
 -17   3   6      150.56      226.13     74.81 o 
 -15   3   6     1739.11     1827.48    108.55 o 
 -13   3   6     1215.69     1333.82    107.79 o 
 -11   3   6       24.74       48.86     14.05 o 
  -9   3   6        5.77       32.56     13.75 o 
  -7   3   6     1247.16     1044.93    127.98 o 
  -5   3   6      262.54      244.91     28.27 o 
  -3   3   6    11974.78    11866.44    914.16 o 
  -1   3   6      323.46      445.69     43.04 o 
   1   3   6      229.15      401.85     49.13 o 
   3   3   6     4503.89     4876.25    424.69 o 
   5   3   6     1874.27     2247.25    239.72 o 
   7   3   6     6034.38     6951.49    832.72 o 
   9   3   6    10568.86    10904.44   1081.73 o 
  11   3   6     3639.31     3453.49    306.11 o 
  13   3   6       41.54       78.91     19.15 o 
  15   3   6     1552.74     1505.11    311.89 o 
  17   3   6     1687.71     1761.44    146.35 o 
  19   3   6      956.16     1160.16    278.30 o 
  21   3   6     3446.52     3814.52    733.19 o 
  23   3   6     3232.83     3392.46    473.84 o 
  25   3   6     1528.42     1695.19    209.69 o 
  27   3   6     1106.93     1223.10    199.42 o 
  29   3   6      304.28      247.63     31.60 o 
  31   3   6      691.09      681.90     54.02 o 
  33   3   6        5.61        0.00     23.66 o 
  35   3   6       75.36      102.87     32.11 o 
 -34   4   6      827.55      860.03     77.05 o 
 -32   4   6       14.47       24.92     30.20 o 
 -30   4   6       23.93       40.17     30.23 o 
 -28   4   6      226.90      234.68     47.90 o 
 -26   4   6     1408.84     1239.75     89.55 o 
 -24   4   6       43.56       42.19     23.64 o 
 -22   4   6     2638.43     3010.77    471.62 o 
 -20   4   6      269.48      403.71     97.02 o 
 -18   4   6     1880.16     1950.93    111.71 o 
 -16   4   6       20.84       40.45     17.89 o 
 -14   4   6      565.98      583.32     37.98 o 
 -12   4   6      582.64      615.05    113.95 o 
 -10   4   6       49.96       43.45     16.11 o 
  -8   4   6     2642.99     2392.90    306.32 o 
  -6   4   6      575.47      495.90     71.94 o 
  -4   4   6      670.23      819.57     82.90 o 
  -2   4   6     2007.81     1885.48    170.41 o 
   0   4   6     7508.02     7305.50    689.91 o 
   2   4   6     1682.13     1384.36    168.87 o 
   4   4   6      435.82      470.50     50.32 o 
   6   4   6      388.04      417.76     43.40 o 
   8   4   6        4.43        0.00      8.82 o 
  10   4   6      486.67      288.57     85.72 o 
  12   4   6     2887.04     2767.01    398.83 o 
  14   4   6     1713.96     1664.80    237.00 o 
  16   4   6       97.79      158.47     65.78 o 
  18   4   6       64.18       37.12     15.08 o 
  20   4   6       28.42       14.30     14.19 o 
  22   4   6     1200.47     1348.02    243.01 o 
  24   4   6      245.33      481.21    179.91 o 
  26   4   6        0.24       10.91     16.87 o 
  28   4   6       97.52       91.76     24.05 o 
  30   4   6        7.05        0.00     19.32 o 
  32   4   6       64.53       56.91     25.06 o 
  34   4   6       91.09       43.98     33.08 o 
 -31   5   6      206.67      228.19     48.58 o 
 -29   5   6       55.45       41.12     31.64 o 
 -27   5   6      124.60      100.87     37.14 o 
 -25   5   6        6.62        0.00     25.87 o 
 -23   5   6      601.31      590.63     59.90 o 
 -21   5   6     1544.23     1720.23    184.67 o 
 -19   5   6        1.12        0.00     17.57 o 
 -17   5   6      682.47      723.94     47.74 o 
 -15   5   6      664.72      690.94    102.24 o 
 -13   5   6      889.02      881.74     66.57 o 
 -11   5   6      528.32      604.20    108.33 o 
  -9   5   6        2.68       20.46     16.00 o 
  -7   5   6      203.12      228.07     49.94 o 
  -5   5   6       58.27       87.00     20.61 o 
  -3   5   6      389.60      402.53     35.18 o 
  -1   5   6        1.22        6.19     11.70 o 
   1   5   6      115.10      112.65     18.47 o 
   3   5   6      425.07      401.60     31.90 o 
   5   5   6     1254.51     1664.13    445.78 o 
   7   5   6      237.34      233.91     24.06 o 
   9   5   6       56.99       67.38     20.57 o 
  11   5   6       52.80       54.85     14.96 o 
  13   5   6        0.11        4.23     14.61 o 
  15   5   6      368.97      385.99     31.99 o 
  17   5   6      293.34      254.33     29.46 o 
  19   5   6      107.17      132.15     27.21 o 
  21   5   6      137.29      150.87     24.84 o 
  23   5   6      231.51      233.64     29.62 o 
  25   5   6       99.63      148.21     60.82 o 
  27   5   6        0.91       28.41     19.90 o 
  29   5   6       58.13      109.69     30.76 o 
  31   5   6       55.98      162.64    108.75 o 
 -28   6   6      287.58      226.77     51.82 o 
 -26   6   6       50.29       97.42     36.83 o 
 -24   6   6       97.44       94.66     36.76 o 
 -22   6   6      220.43      246.46     46.05 o 
 -20   6   6        4.98       28.15     26.76 o 
 -18   6   6     1122.26     1171.03     92.93 o 
 -16   6   6       84.02       44.51     21.81 o 
 -14   6   6      180.62      241.86     53.48 o 
 -12   6   6      336.71      422.36     64.70 o 
 -10   6   6       17.89       19.23     19.44 o 
  -8   6   6      498.10      558.97    121.94 o 
  -6   6   6       87.39       83.93     22.20 o 
  -4   6   6     1055.21     1018.44    152.42 o 
  -2   6   6     1055.19     1197.59    244.75 o 
   0   6   6    10815.06     8903.13   1525.81 o 
   2   6   6      101.14      145.23     61.70 o 
   4   6   6        3.28       40.33     20.20 o 
   6   6   6      335.04      298.20     59.07 o 
   8   6   6      264.78      294.84     33.63 o 
  10   6   6       75.19       60.41     18.41 o 
  12   6   6      756.60      696.27    144.52 o 
  14   6   6        0.94        0.00     14.49 o 
  16   6   6       32.25       39.78     18.37 o 
  18   6   6      163.79      153.89     53.71 o 
  20   6   6      265.37      355.94    108.88 o 
  22   6   6       25.34       32.23     20.36 o 
  24   6   6        8.95       23.29     37.81 o 
  26   6   6        7.07        8.02     25.15 o 
  28   6   6      128.40      231.27     73.78 o 
 -23   7   6      173.77      130.96     43.64 o 
 -21   7   6      297.38      357.76     56.16 o 
 -19   7   6        0.44        0.04     29.93 o 
 -17   7   6        2.68       17.41     29.93 o 
 -15   7   6      887.02      804.24    108.81 o 
 -13   7   6       77.98       33.89     23.46 o 
 -11   7   6      112.34      137.71     30.69 o 
  -9   7   6       20.63        6.35     19.67 o 
  -7   7   6        9.70        7.02     23.15 o 
  -5   7   6       39.07       30.72     22.02 o 
  -3   7   6        2.83        9.09     18.31 o 
  -1   7   6        0.70       19.08     18.79 o 
   1   7   6      159.34      167.75     85.13 o 
   3   7   6      201.69      168.00     53.26 o 
   5   7   6      320.82      317.77     88.33 o 
   7   7   6       24.69       50.13     21.96 o 
   9   7   6       31.06       57.86     22.95 o 
  11   7   6       36.04       55.99     39.77 o 
  13   7   6      275.40      319.58     72.05 o 
  15   7   6       21.64       29.48     22.51 o 
  17   7   6       13.86        0.00     20.10 o 
  19   7   6      157.40      181.84     34.87 o 
  21   7   6       24.08        5.42     22.84 o 
  23   7   6        3.28        1.94     45.67 o 
 -18   8   6       17.06       28.53     35.59 o 
 -16   8   6        8.21       35.72     32.29 o 
 -14   8   6      142.20       54.22     36.19 o 
 -12   8   6       73.15       55.43     31.05 o 
 -10   8   6      185.97      203.71     40.60 o 
  -8   8   6       80.51       92.93     29.23 o 
  -6   8   6       36.50       38.53     25.35 o 
  -4   8   6      219.04      323.74    159.34 o 
  -2   8   6       10.16       21.71     26.92 o 
   0   8   6      503.48      394.77    137.54 o 
   2   8   6       19.89        0.00     24.65 o 
   4   8   6      197.62      330.31    140.50 o 
   6   8   6        6.16       14.53     26.89 o 
   8   8   6      249.81      249.60     95.21 o 
  10   8   6       27.66       39.95     27.37 o 
  12   8   6        3.65       32.42     24.29 o 
  14   8   6        0.09        7.06     25.75 o 
  16   8   6       55.44       76.17     32.04 o 
  18   8   6       74.01       37.15     27.97 o 
  -3   9   6      311.53      399.96    171.37 o 
  -1   9   6        1.05        2.06     24.67 o 
   1   9   6       96.36       66.60     44.60 o 
   3   9   6       28.64       55.26     54.24 o 
 -37   1   7     1215.00     1501.72    162.14 o 
 -35   1   7      847.20     1002.39    133.76 o 
 -33   1   7       73.24      141.57     37.37 o 
 -31   1   7       17.58       38.78     30.20 o 
 -29   1   7     2989.43     3141.99    103.25 o 
 -27   1   7      363.98      415.32     47.31 o 
 -25   1   7     2436.47     2259.57    159.24 o 
 -23   1   7     9326.26     9337.23    500.99 o 
 -21   1   7       11.96        9.20     12.11 o 
 -19   1   7     3566.67     3906.17    230.00 o 
 -17   1   7     3803.29     3953.08    269.69 o 
 -15   1   7      340.56      313.71     21.59 o 
 -13   1   7     2123.05     2022.36    141.41 o 
 -11   1   7     4066.89     4765.73    241.51 o 
  -9   1   7     4286.99     4397.76    262.43 o 
  -7   1   7      363.70      332.09     26.40 o 
  -5   1   7     1792.92     1309.91    194.16 o 
  -3   1   7     1045.87      985.07     35.32 o 
  -1   1   7      562.12      486.34     40.67 o 
   1   1   7     5476.72     4763.25    213.68 o 
   3   1   7     4776.17     4669.96    172.85 o 
   5   1   7        0.18       10.32      9.16 o 
   7   1   7      329.38      480.47    115.60 o 
   9   1   7    87088.13    90475.05   7816.93 o 
  11   1   7     1232.91     1174.57    109.91 o 
  13   1   7     1657.13     1690.52    235.79 o 
  15   1   7     1525.67     1755.29    259.06 o 
  17   1   7      919.07      829.31     34.12 o 
  19   1   7      623.44      807.25    189.30 o 
  21   1   7     7649.28     8895.16   1262.85 o 
  23   1   7      525.75      460.84     38.78 o 
  25   1   7      705.43      680.39     46.54 o 
  27   1   7      151.77      145.73     27.60 o 
  29   1   7     2370.61     2246.13    163.62 o 
  31   1   7        3.72       18.90     21.37 o 
  33   1   7      290.21      331.57     43.18 o 
  35   1   7       96.29      133.09     32.12 o 
  37   1   7      277.75      313.55     43.70 o 
 -36   2   7        9.20       30.16     42.68 o 
 -34   2   7      131.79      240.49     58.18 o 
 -32   2   7       33.44       64.58     38.90 o 
 -30   2   7      530.20      542.84     56.37 o 
 -28   2   7      455.72      553.00     53.81 o 
 -26   2   7     1169.72     1167.91     77.04 o 
 -24   2   7     2776.20     2322.44    188.80 o 
 -22   2   7     1301.43     1310.12    107.98 o 
 -20   2   7     2149.89     2029.54    173.00 o 
 -18   2   7     2460.00     2434.52    196.89 o 
 -16   2   7     4120.92     3175.47   1118.25 o 
 -14   2   7     4587.47     5004.23    220.78 o 
 -12   2   7     1215.30     1314.72     59.82 o 
 -10   2   7      255.19      278.06     23.82 o 
  -8   2   7     2755.13     2869.49    233.44 o 
  -6   2   7      583.74      558.62     38.59 o 
  -4   2   7        0.95       34.29     10.03 o 
  -2   2   7     3340.52     3132.52    213.93 o 
   0   2   7       82.72      109.23     10.44 o 
   2   2   7     2123.94     2438.11    185.20 o 
   4   2   7     2251.75     2132.00    123.86 o 
   6   2   7      148.70      131.49     12.05 o 
   8   2   7       90.11       58.82     28.67 o 
  10   2   7      256.65      385.67     49.24 o 
  12   2   7       26.73       27.77     12.26 o 
  14   2   7     1232.39     1329.09    164.91 o 
  16   2   7     4882.28     3612.68    384.60 o 
  18   2   7       37.85       27.75     11.84 o 
  20   2   7      755.32      742.70     37.75 o 
  22   2   7      140.31      213.27     57.22 o 
  24   2   7      713.88      818.71    123.50 o 
  26   2   7      271.74      245.33     33.37 o 
  28   2   7      971.60      890.86     53.10 o 
  30   2   7       87.50      107.77     28.27 o 
  32   2   7       55.91       48.16     25.27 o 
  34   2   7       73.03       83.02     29.58 o 
  36   2   7       75.63       87.95     30.59 o 
 -35   3   7      516.07      633.96     97.53 o 
 -33   3   7        2.99       11.63     41.41 o 
 -31   3   7       41.41       27.01     37.75 o 
 -29   3   7       79.98      102.84     34.11 o 
 -27   3   7     1200.13     1009.01    184.53 o 
 -25   3   7      446.06      467.81     47.91 o 
 -23   3   7        3.65        0.00     18.51 o 
 -21   3   7     5375.86     5512.99    429.62 o 
 -19   3   7      461.84      545.65     40.08 o 
 -17   3   7     1258.48     1350.17     91.08 o 
 -15   3   7      378.01      384.41     46.03 o 
 -13   3   7     1122.44     1065.16     95.26 o 
 -11   3   7      129.07      152.58     20.95 o 
  -9   3   7       12.34       18.79     11.42 o 
  -7   3   7     1034.03      872.33     46.91 o 
  -5   3   7      559.33      563.46     43.13 o 
  -3   3   7      142.59      217.68     20.51 o 
  -1   3   7     4141.68     4097.04    337.48 o 
   1   3   7    10747.27    10884.27    815.68 o 
   3   3   7      995.65      968.94    159.35 o 
   5   3   7     3037.76     3168.63    316.86 o 
   7   3   7      386.65      444.92     52.25 o 
   9   3   7      127.83      119.74     37.12 o 
  11   3   7      643.82      584.37     75.37 o 
  13   3   7       44.98       10.16     16.73 o 
  15   3   7      639.84      664.77     42.40 o 
  17   3   7       57.39       43.69     13.40 o 
  19   3   7     1084.95     1093.45    185.38 o 
  21   3   7      628.66      640.37     61.83 o 
  23   3   7      568.39      912.72    247.54 o 
  25   3   7        6.18       15.48     17.10 o 
  27   3   7        1.60        0.00     15.32 o 
  29   3   7       72.99       93.55     26.05 o 
  31   3   7     1492.87     1366.34     89.55 o 
  33   3   7      159.63      164.20     36.03 o 
  35   3   7       71.93       75.95     29.53 o 
 -34   4   7       90.82      109.65     53.80 o 
 -32   4   7      126.00      155.63     43.81 o 
 -30   4   7      518.83      493.60     61.09 o 
 -28   4   7       36.01       32.29     29.16 o 
 -26   4   7       14.63       22.63     25.94 o 
 -24   4   7     1080.89      953.75     66.23 o 
 -22   4   7      621.82      724.74     80.17 o 
 -20   4   7        0.24        0.00     16.01 o 
 -18   4   7     4633.16     4639.26    289.95 o 
 -16   4   7      841.16      898.37     86.56 o 
 -14   4   7      156.96      149.10     24.61 o 
 -12   4   7     1906.27     1845.07    151.56 o 
 -10   4   7      219.49      261.71     35.41 o 
  -8   4   7      163.33      145.76     30.64 o 
  -6   4   7       23.46       25.30     14.15 o 
  -4   4   7      746.18      723.16     58.46 o 
  -2   4   7      482.58      539.16     27.96 o 
   0   4   7      452.27      418.39     39.05 o 
   2   4   7     1086.77     1137.51    100.30 o 
   4   4   7      303.11      312.36     56.65 o 
   6   4   7       99.34      108.45     14.00 o 
   8   4   7      830.53      671.43     90.76 o 
  10   4   7      336.50      289.40     66.69 o 
  12   4   7      206.55      260.18     32.31 o 
  14   4   7       89.78       86.74     18.15 o 
  16   4   7     1597.45     1618.77    179.21 o 
  18   4   7      285.22      298.45     39.05 o 
  20   4   7      439.25      513.48    172.92 o 
  22   4   7      820.30      935.72    196.67 o 
  24   4   7      164.70      151.97     25.97 o 
  26   4   7      463.54      518.51     89.48 o 
  28   4   7      131.74      139.62     27.87 o 
  30   4   7        6.99       22.55     21.05 o 
  32   4   7      350.51      372.69     47.30 o 
  34   4   7       57.64       42.32     28.36 o 
 -31   5   7        4.86        0.00     30.13 o 
 -29   5   7       37.64       38.42     33.76 o 
 -27   5   7     1238.75     1164.78     77.48 o 
 -25   5   7        3.72        0.00     25.43 o 
 -23   5   7      768.41      737.47     65.26 o 
 -21   5   7     1471.09     1483.35     86.38 o 
 -19   5   7       14.19       35.96     22.37 o 
 -17   5   7      833.04      673.09     90.03 o 
 -15   5   7     3197.74     3019.93    415.60 o 
 -13   5   7        2.01       10.94     17.43 o 
 -11   5   7     1934.70     1917.84    165.18 o 
  -9   5   7       23.97       40.53     17.17 o 
  -7   5   7      161.59      194.48     31.55 o 
  -5   5   7      930.01      841.55    102.48 o 
  -3   5   7     3128.42     2909.66    427.18 o 
  -1   5   7        4.71        7.99     12.45 o 
   1   5   7      548.84      539.75     71.91 o 
   3   5   7      891.33     1095.01    197.50 o 
   5   5   7     1252.92     1240.70    337.02 o 
   7   5   7     4424.71     3880.30    405.59 o 
   9   5   7       26.98       21.33     13.68 o 
  11   5   7      152.11      308.58    115.85 o 
  13   5   7       28.42       15.11     13.98 o 
  15   5   7      469.97      495.44    100.65 o 
  17   5   7      165.14      283.05     95.14 o 
  19   5   7     1904.17     1945.96    308.02 o 
  21   5   7       68.32       84.28     20.61 o 
  23   5   7      123.36      222.84     90.28 o 
  25   5   7       27.62        7.42     17.73 o 
  27   5   7        3.46       25.74     19.25 o 
  29   5   7      128.60      204.26     80.07 o 
  31   5   7      772.12     1081.49    254.97 o 
 -28   6   7      143.95      125.01     41.39 o 
 -26   6   7      167.44      193.63     42.79 o 
 -24   6   7      341.17      350.46     57.03 o 
 -22   6   7      274.95      210.00     43.57 o 
 -20   6   7       19.71        4.84     25.41 o 
 -18   6   7       21.60       10.75     21.98 o 
 -16   6   7      313.04      273.61     37.14 o 
 -14   6   7      170.15      197.65     35.33 o 
 -12   6   7       47.00       80.14     39.72 o 
 -10   6   7        4.55        7.32     19.15 o 
  -8   6   7      437.35      427.83    100.59 o 
  -6   6   7       57.69       79.20     23.95 o 
  -4   6   7      280.57      226.22     29.89 o 
  -2   6   7     1023.11     1279.23    281.77 o 
   0   6   7     1227.42     1266.95    229.34 o 
   2   6   7      121.95      146.29     64.93 o 
   4   6   7     6250.32     5398.02   1074.53 o 
   6   6   7       41.39       48.53     20.83 o 
   8   6   7     2362.13     2137.06    400.02 o 
  10   6   7      158.52      225.50     67.59 o 
  12   6   7       15.13       27.64     17.05 o 
  14   6   7      403.02      294.12     86.83 o 
  16   6   7       17.43       40.13     18.41 o 
  18   6   7      589.02      551.72    114.23 o 
  20   6   7       41.40       34.10     21.61 o 
  22   6   7        2.98        0.00     17.09 o 
  24   6   7      102.55       88.00     24.47 o 
  26   6   7        1.42       19.62     22.57 o 
  28   6   7        9.68       58.32     32.89 o 
 -23   7   7      235.42      253.25     52.79 o 
 -21   7   7        4.23        7.92     32.72 o 
 -19   7   7      100.62      107.50     48.69 o 
 -17   7   7      698.41      651.63    150.51 o 
 -15   7   7        7.22       20.60     24.64 o 
 -13   7   7       86.67       51.99     27.37 o 
 -11   7   7      114.94      107.19     44.71 o 
  -9   7   7       20.17       22.76     21.60 o 
  -7   7   7      548.55      678.56    201.87 o 
  -5   7   7        9.61       28.16     20.34 o 
  -3   7   7       16.81       13.42     19.13 o 
  -1   7   7      233.85      232.62     71.14 o 
   1   7   7      444.96      433.22    157.36 o 
   3   7   7       79.85      138.84     47.92 o 
   5   7   7      338.65      205.55     37.53 o 
   7   7   7      889.52      771.15    182.86 o 
   9   7   7        4.45       10.69     19.03 o 
  11   7   7       48.60       58.96     32.68 o 
  13   7   7      689.05      710.10    241.55 o 
  15   7   7      257.30      366.44    150.50 o 
  17   7   7      436.17      363.10     97.78 o 
  19   7   7       22.58       28.30     26.29 o 
  21   7   7       10.84       24.62     24.37 o 
  23   7   7       84.83      102.28     55.60 o 
 -16   8   7       30.43       49.45     47.23 o 
 -14   8   7       95.84      133.49     51.85 o 
 -12   8   7       13.22       48.91     23.63 o 
 -10   8   7       71.15      102.79     46.83 o 
  -8   8   7        3.06       27.46     24.26 o 
  -6   8   7      108.93      194.51     69.90 o 
  -4   8   7       48.36       72.10     81.11 o 
  -2   8   7       15.22       19.31     27.34 o 
   0   8   7       60.19       43.49     28.43 o 
   2   8   7        5.73       26.68     27.49 o 
   4   8   7     1021.57      926.80    213.26 o 
   6   8   7      178.37      226.73     96.06 o 
   8   8   7      178.98       83.87     29.41 o 
  10   8   7        1.44        1.27     20.16 o 
  12   8   7        2.50       30.81     24.37 o 
  14   8   7      124.80      160.82     54.96 o 
  16   8   7       57.17       40.40     27.63 o 
 -36   0   8      182.78      250.03     94.35 o 
 -34   0   8      541.09      748.81    119.56 o 
 -32   0   8        1.05       77.04     56.60 o 
 -30   0   8      761.45      989.79    116.45 o 
 -28   0   8      489.29      564.76     94.39 o 
 -26   0   8    16723.12    15711.54   1028.46 o 
 -24   0   8       57.26       46.41     29.96 o 
 -22   0   8      250.38      229.19     40.49 o 
 -20   0   8      358.27      303.87     42.09 o 
 -18   0   8     3120.44     3240.50    566.37 o 
 -16   0   8      512.28      499.77     44.73 o 
 -14   0   8      576.38      495.26     74.82 o 
 -12   0   8     5014.81     5304.37    414.68 o 
 -10   0   8    43745.50    40210.27   2617.38 o 
  -8   0   8    25601.50    24847.37   1157.81 o 
  -6   0   8    24860.22    22688.59   1879.45 o 
  -4   0   8    35485.99    33158.45   3962.41 o 
  -2   0   8     6158.00     5289.43    574.07 o 
   0   0   8       18.71       10.47     13.10 o 
   2   0   8    50802.88    48850.07   4217.63 o 
   4   0   8     1953.91     1681.53     84.04 o 
   6   0   8     3921.11     3497.50    596.38 o 
   8   0   8     9318.24     9748.86    583.35 o 
  10   0   8     2186.09     1988.23    412.69 o 
  12   0   8      167.67      172.50     28.80 o 
  14   0   8     8208.04     9997.70   1791.18 o 
  16   0   8      479.99      470.17     32.36 o 
  18   0   8      479.69      487.92     50.61 o 
  20   0   8      679.11      598.86     55.61 o 
  22   0   8     3470.66     3438.07    342.80 o 
  24   0   8     3619.09     3330.56    334.10 o 
  26   0   8     3910.95     3551.41    334.14 o 
  28   0   8        2.08        0.00     21.90 o 
  30   0   8      924.37      862.17    121.19 o 
  32   0   8      329.42      327.95     73.92 o 
  34   0   8      277.53      321.66     61.94 o 
  36   0   8       69.99       58.63     39.31 o 
 -37   1   8      136.88      237.44    100.64 o 
 -35   1   8       59.65       46.53     44.94 o 
 -33   1   8      204.98      276.23     62.12 o 
 -31   1   8      134.83      141.58     38.07 o 
 -29   1   8       18.95        6.92     25.74 o 
 -27   1   8        0.31        3.32     24.19 o 
 -25   1   8     1412.68     1354.97    108.67 o 
 -23   1   8     3133.16     3257.36    210.71 o 
 -21   1   8     7065.42     6776.31    456.96 o 
 -19   1   8      101.72      112.21     17.55 o 
 -17   1   8      416.32      479.95     43.75 o 
 -15   1   8       84.03       82.59     13.41 o 
 -13   1   8      761.45      805.91     76.81 o 
 -11   1   8      755.00      667.89     48.54 o 
  -9   1   8       50.81       46.57      7.56 o 
  -7   1   8      369.68      316.87     20.41 o 
  -5   1   8      827.15      723.79     70.77 o 
  -3   1   8     1432.27     1339.57    119.88 o 
  -1   1   8      135.67      169.01     22.38 o 
   1   1   8      159.02      209.74     14.28 o 
   3   1   8      509.87      513.89     26.36 o 
   5   1   8     2225.77     2096.19    251.40 o 
   7   1   8       81.73       81.30     11.24 o 
   9   1   8      791.61     1096.70    246.34 o 
  11   1   8     1543.91     1681.87    120.85 o 
  13   1   8      157.22      158.55     14.30 o 
  15   1   8     2936.87     3205.76    426.30 o 
  17   1   8     3529.27     3665.16    389.87 o 
  19   1   8      182.57      191.41     22.24 o 
  21   1   8      271.21      276.34     32.39 o 
  23   1   8      652.13      600.45     44.21 o 
  25   1   8      438.50      457.57     42.24 o 
  27   1   8      567.70      524.36     46.91 o 
  29   1   8      230.84      195.67     33.49 o 
  31   1   8       72.28      106.16     29.29 o 
  33   1   8        0.01        0.00     20.21 o 
  35   1   8      215.36      205.66     36.54 o 
  37   1   8      326.46      377.00     50.40 o 
 -36   2   8      158.77      259.71     65.32 o 
 -34   2   8      261.82      217.21     58.31 o 
 -32   2   8      115.00      127.37     38.34 o 
 -30   2   8      144.69      191.03     41.58 o 
 -28   2   8       56.61       77.14     32.32 o 
 -26   2   8     2796.84     2848.76    264.04 o 
 -24   2   8        3.16       19.97     18.36 o 
 -22   2   8      286.27      313.74     33.24 o 
 -20   2   8      290.60      245.09     28.57 o 
 -18   2   8     9756.33     9400.45    612.73 o 
 -16   2   8     3317.09     3150.17    270.99 o 
 -14   2   8      726.21      486.79    183.69 o 
 -12   2   8      263.55      232.31     79.24 o 
 -10   2   8     2575.47     2654.54    140.44 o 
  -8   2   8       81.51       35.33     13.28 o 
  -6   2   8     5103.84     4865.14    146.30 o 
  -4   2   8    12144.03    13134.98    712.41 o 
  -2   2   8      921.41      824.42     31.82 o 
   0   2   8      920.01      894.82     51.78 o 
   2   2   8     4344.49     4214.31    211.43 o 
   4   2   8     1003.43     1026.34     65.41 o 
   6   2   8     2952.48     3022.82    246.56 o 
   8   2   8       13.72       10.94      6.90 o 
  10   2   8     1343.54     1279.85     89.16 o 
  12   2   8      670.68      766.85    113.26 o 
  14   2   8     1900.59     1881.83    206.63 o 
  16   2   8        9.28        8.94      9.71 o 
  18   2   8       13.32       30.08     12.57 o 
  20   2   8      333.49      345.33     69.94 o 
  22   2   8     1031.50     1212.79    175.54 o 
  24   2   8      780.92     1084.96    249.16 o 
  26   2   8      715.80      779.74     50.89 o 
  28   2   8       13.94       12.19     19.86 o 
  30   2   8       23.60        6.11     21.16 o 
  32   2   8      709.22      715.45     57.35 o 
  34   2   8      157.15      178.22     35.75 o 
  36   2   8       49.77       55.00     26.28 o 
 -35   3   8       85.39      122.49     53.49 o 
 -33   3   8      363.54      404.72     73.45 o 
 -31   3   8      350.81      457.64     72.33 o 
 -29   3   8       52.93       87.34     34.41 o 
 -27   3   8       48.44       35.19     22.71 o 
 -25   3   8     2263.82     2141.76    234.36 o 
 -23   3   8     3793.58     3414.45    360.22 o 
 -21   3   8     4628.92     4876.34    387.06 o 
 -19   3   8      187.74      223.60     47.52 o 
 -17   3   8        0.27       18.36     19.06 o 
 -15   3   8      581.98      607.06     84.85 o 
 -13   3   8     2357.70     2580.99    191.54 o 
 -11   3   8     1990.49     1949.79    142.06 o 
  -9   3   8      198.53      230.71     26.79 o 
  -7   3   8      145.23      106.77     18.06 o 
  -5   3   8      394.48      343.27     56.09 o 
  -3   3   8       16.77       30.28      9.88 o 
  -1   3   8       99.98       98.10     14.53 o 
   1   3   8      802.21      914.42     84.73 o 
   3   3   8      541.26      573.78     49.85 o 
   5   3   8      263.44      284.13     32.30 o 
   7   3   8     1035.05     1052.23    134.79 o 
   9   3   8      706.67      655.77     52.51 o 
  11   3   8       52.24       44.20     12.60 o 
  13   3   8      642.62      547.93     69.16 o 
  15   3   8       24.78       34.75     12.94 o 
  17   3   8     2568.76     2771.32    507.93 o 
  19   3   8     1863.01     2078.67    245.64 o 
  21   3   8      243.52      309.94     75.21 o 
  23   3   8     3321.89     3395.61    441.54 o 
  25   3   8      843.92      728.55     70.18 o 
  27   3   8      172.22      144.16     28.87 o 
  29   3   8      676.23      632.26     52.62 o 
  31   3   8       35.22       65.81     27.60 o 
  33   3   8        4.77        8.43     25.19 o 
  35   3   8      374.01      396.38     48.59 o 
 -32   4   8        0.55        0.00     38.57 o 
 -30   4   8       34.67       31.37     31.78 o 
 -28   4   8      697.21      602.37     71.63 o 
 -26   4   8      134.52      166.93     33.32 o 
 -24   4   8      322.95      325.77     47.78 o 
 -22   4   8      473.35      460.00     43.49 o 
 -20   4   8      291.00      406.92     82.96 o 
 -18   4   8     2722.84     2645.10    123.20 o 
 -16   4   8     4829.95     5110.28    508.14 o 
 -14   4   8      270.01      262.43     44.72 o 
 -12   4   8       16.52       36.39     20.04 o 
 -10   4   8      411.56      385.77     47.46 o 
  -8   4   8     3835.78     3803.97    442.09 o 
  -6   4   8        6.76        2.76     12.72 o 
  -4   4   8     3336.65     3491.90    423.61 o 
  -2   4   8     1051.69      988.17     57.24 o 
   0   4   8     1030.84     1039.57     73.09 o 
   2   4   8        4.51        8.71     11.13 o 
   4   4   8     2221.07     2244.88    321.36 o 
   6   4   8        7.53        8.68     10.61 o 
   8   4   8      886.43      837.81     64.10 o 
  10   4   8       40.13       51.43     14.26 o 
  12   4   8     1906.19     1558.66    399.43 o 
  14   4   8        0.01        5.59     11.78 o 
  16   4   8      629.08      727.63    147.64 o 
  18   4   8      236.43      223.80     61.79 o 
  20   4   8      938.76      886.98    113.88 o 
  22   4   8      911.10      921.26    159.75 o 
  24   4   8       50.28       91.76     52.53 o 
  26   4   8      200.77      197.79     38.65 o 
  28   4   8       18.08       26.86     19.31 o 
  30   4   8       10.48        3.63     23.02 o 
  32   4   8      150.32      133.42     36.22 o 
 -29   5   8       15.47       21.96     32.26 o 
 -27   5   8        6.02        6.68     29.05 o 
 -25   5   8      113.64       95.74     42.21 o 
 -23   5   8        0.19        0.00     20.57 o 
 -21   5   8       93.01      113.09     30.41 o 
 -19   5   8      280.83      292.97     70.50 o 
 -17   5   8       94.21       81.19     24.63 o 
 -15   5   8      829.88      752.70     56.23 o 
 -13   5   8      640.77      666.51     62.68 o 
 -11   5   8      260.02      243.44     32.74 o 
  -9   5   8       11.18       13.06     16.61 o 
  -7   5   8      662.90      649.35    105.16 o 
  -5   5   8       26.20       42.79     19.02 o 
  -3   5   8      177.53      187.47     44.26 o 
  -1   5   8      311.67      371.40     71.29 o 
   1   5   8     2605.17     2647.38    288.88 o 
   3   5   8        0.98        0.00     12.66 o 
   5   5   8       66.20       62.81     20.07 o 
   7   5   8      238.21      209.47     89.30 o 
   9   5   8      161.94      176.82     26.02 o 
  11   5   8       12.38       40.35     15.98 o 
  13   5   8       23.30       11.57     14.86 o 
  15   5   8        0.48        0.00     13.86 o 
  17   5   8        0.04        7.28     15.23 o 
  19   5   8        5.08        4.76     15.93 o 
  21   5   8        0.91        8.72     15.37 o 
  23   5   8       76.43       75.79     21.41 o 
  25   5   8        0.34       22.15     19.23 o 
  27   5   8       39.47       75.18     23.95 o 
  29   5   8        0.29       30.81     21.51 o 
 -26   6   8       71.08      149.77     46.42 o 
 -24   6   8      402.10      412.12     62.65 o 
 -22   6   8       12.83       44.86     29.71 o 
 -20   6   8       91.84      160.55     32.88 o 
 -18   6   8       48.96       44.90     25.87 o 
 -16   6   8      252.56      332.91     75.82 o 
 -14   6   8       22.87       40.05     22.79 o 
 -12   6   8       17.44       17.03     19.83 o 
 -10   6   8       74.94       81.76     25.10 o 
  -8   6   8     1693.73     1618.12    266.05 o 
  -6   6   8       88.64       87.46     25.51 o 
  -4   6   8      500.32      710.42    190.78 o 
  -2   6   8      414.28      534.97    136.04 o 
   0   6   8     3021.09     3131.82    649.87 o 
   2   6   8      174.66      142.92     33.13 o 
   4   6   8     1168.89     1260.66    223.93 o 
   6   6   8       44.58       51.08     20.85 o 
   8   6   8        0.00       25.18     19.14 o 
  10   6   8       13.59       13.43     16.89 o 
  12   6   8      151.29      159.10     57.50 o 
  14   6   8      124.46       92.72     25.23 o 
  16   6   8      352.02      414.88    144.28 o 
  18   6   8       57.79       73.12     21.86 o 
  20   6   8      144.32      135.83     44.21 o 
  22   6   8      512.00      538.38    130.21 o 
  24   6   8       11.19       24.63     19.86 o 
  26   6   8       45.16       48.79     23.59 o 
 -21   7   8        0.34       14.75     33.72 o 
 -19   7   8       15.73       41.08     34.09 o 
 -17   7   8        0.19        4.00     24.90 o 
 -15   7   8       45.66       69.14     29.56 o 
 -13   7   8        9.64       20.95     23.33 o 
 -11   7   8        6.75        0.00     22.38 o 
  -9   7   8      229.44      292.67     95.56 o 
  -7   7   8      365.79      307.13     38.18 o 
  -5   7   8       34.63       27.43     23.06 o 
  -3   7   8      633.49      597.05    172.99 o 
  -1   7   8        8.93       35.45     25.11 o 
   1   7   8      930.66      896.97    284.87 o 
   3   7   8      121.61      138.17    133.01 o 
   5   7   8        2.68        2.13     22.77 o 
   7   7   8      231.47      165.38     34.96 o 
   9   7   8      238.13      165.40     35.41 o 
  11   7   8        1.67        5.44     21.16 o 
  13   7   8       33.63       58.31     38.17 o 
  15   7   8        1.78       46.02     31.32 o 
  17   7   8      134.08      131.78     48.71 o 
  19   7   8       52.42       46.08     25.98 o 
  21   7   8        0.04        1.02     22.20 o 
 -14   8   8       42.28       80.09     51.49 o 
 -12   8   8       48.36      100.88     38.58 o 
 -10   8   8      380.39      395.47    140.29 o 
  -8   8   8       42.02      132.32     38.13 o 
  -6   8   8      198.73      144.12     35.55 o 
  -4   8   8      800.96      764.56    199.12 o 
  -2   8   8      387.73      377.29    143.42 o 
   0   8   8     1733.60     1365.92    426.64 o 
   2   8   8       16.22       26.30     32.88 o 
   4   8   8      211.85      151.91     37.92 o 
   6   8   8        3.52       23.35     24.46 o 
   8   8   8      235.82      158.41     87.01 o 
  10   8   8        5.88       52.05     27.06 o 
  12   8   8       19.95       47.08     23.91 o 
  14   8   8        0.77       38.89     26.50 o 
 -35   1   9      202.73      245.11     65.35 o 
 -33   1   9     1042.77     1145.36     96.15 o 
 -31   1   9        0.14       21.50     35.52 o 
 -29   1   9      202.03      254.44     43.20 o 
 -27   1   9       19.71       16.48     23.99 o 
 -25   1   9        1.01       10.26     25.20 o 
 -23   1   9        0.01        0.00     20.84 o 
 -21   1   9    12289.78    11478.34    453.97 o 
 -19   1   9     3469.46     3377.09    202.72 o 
 -17   1   9     6732.42     6613.75    405.46 o 
 -15   1   9      133.21      165.65     18.23 o 
 -13   1   9     2177.67     2313.33    186.20 o 
 -11   1   9      125.60      167.23     26.84 o 
  -9   1   9      560.76      608.39     44.93 o 
  -7   1   9     1159.30      956.72     58.72 o 
  -5   1   9     7665.04     6945.90    287.85 o 
  -3   1   9     2098.30     2052.47     48.08 o 
  -1   1   9      129.37      103.81     19.03 o 
   1   1   9     3787.64     3115.34    166.57 o 
   3   1   9      544.63      588.27     24.60 o 
   5   1   9     5108.70     5720.36    543.93 o 
   7   1   9     8094.63     8715.20    880.28 o 
   9   1   9     9935.50    10103.20    357.41 o 
  11   1   9     1639.21     1647.36     66.40 o 
  13   1   9      127.28      139.08     42.82 o 
  15   1   9        8.03       19.67     10.84 o 
  17   1   9     2510.55     2945.99    381.95 o 
  19   1   9        4.34       19.97     19.04 o 
  21   1   9     4128.58     3686.97    221.35 o 
  23   1   9     1628.59     1516.17     79.82 o 
  25   1   9     1278.27     1313.16     72.96 o 
  27   1   9      275.06      308.23     38.56 o 
  29   1   9      280.60      279.84     39.09 o 
  31   1   9      289.85      276.00     39.48 o 
  33   1   9       77.36       77.52     27.95 o 
  35   1   9      217.14      209.97     39.59 o 
 -34   2   9       11.24       16.47     42.68 o 
 -32   2   9      181.35      173.13     44.35 o 
 -30   2   9       20.69       22.28     28.93 o 
 -28   2   9      772.24      793.91     64.75 o 
 -26   2   9     1669.68     1548.57    133.29 o 
 -24   2   9      937.78      880.07     60.67 o 
 -22   2   9     1251.82     1205.04     82.05 o 
 -20   2   9      380.15      326.06     33.33 o 
 -18   2   9     1751.65     1721.01    142.67 o 
 -16   2   9      552.60      567.82     37.47 o 
 -14   2   9        0.64        2.54     10.38 o 
 -12   2   9      725.41      472.64    182.77 o 
 -10   2   9     7284.09     6480.35   1049.79 o 
  -8   2   9     8671.24     8350.53    288.72 o 
  -6   2   9     4022.38     4066.83    149.43 o 
  -4   2   9      627.63      552.02     20.23 o 
  -2   2   9     9157.11     8731.81    414.86 o 
   0   2   9     5812.28     5439.54    212.99 o 
   2   2   9       47.01       83.17     16.21 o 
   4   2   9        8.46        9.22      7.15 o 
   6   2   9        1.56       11.46      8.05 o 
   8   2   9     2978.55     2417.98    361.75 o 
  10   2   9     3578.62     3273.58    313.44 o 
  12   2   9      503.00      538.75     48.37 o 
  14   2   9       79.98       74.99     14.98 o 
  16   2   9      541.90      449.12     97.67 o 
  18   2   9      756.59      764.18     69.19 o 
  20   2   9     1190.90     1383.22    275.92 o 
  22   2   9      636.42      734.44    100.12 o 
  24   2   9      223.53      240.84     33.10 o 
  26   2   9     1938.26     1748.72    105.76 o 
  28   2   9      796.91      827.47     84.04 o 
  30   2   9        7.43       26.35     22.90 o 
  32   2   9       23.68       70.46     27.90 o 
  34   2   9      141.83      167.53     38.11 o 
 -33   3   9      462.73      526.44     80.48 o 
 -31   3   9        7.88       51.88     43.36 o 
 -29   3   9       14.16       17.85     32.07 o 
 -27   3   9     1519.50     1332.86    104.19 o 
 -25   3   9       18.25       29.82     21.02 o 
 -23   3   9     1343.71     1048.34    218.89 o 
 -21   3   9     3459.06     3397.76    299.08 o 
 -19   3   9       20.74       39.52     20.58 o 
 -17   3   9      340.28      336.00     33.75 o 
 -15   3   9     2304.98     2202.70    224.47 o 
 -13   3   9      957.40     1043.35     61.05 o 
 -11   3   9     2663.44     2400.69    171.80 o 
  -9   3   9      665.11      674.07     96.55 o 
  -7   3   9     1943.54     1792.12    153.43 o 
  -5   3   9      321.80      329.16     48.25 o 
  -3   3   9      670.65      653.43     50.66 o 
  -1   3   9       58.10       53.33     11.45 o 
   1   3   9      185.08      166.19     20.55 o 
   3   3   9     1813.91     1678.79    236.39 o 
   5   3   9     1196.90     1240.36    137.79 o 
   7   3   9      173.99      205.17     52.03 o 
   9   3   9     3902.56     3596.07    272.13 o 
  11   3   9        0.39       18.58     10.85 o 
  13   3   9      214.89      218.15     56.95 o 
  15   3   9     1579.32     1673.95    336.73 o 
  17   3   9      218.55      289.14     47.63 o 
  19   3   9       90.51      145.06     43.36 o 
  21   3   9       37.64       44.33     16.91 o 
  23   3   9     1115.92     1279.49    238.85 o 
  25   3   9      143.16      104.77     28.01 o 
  27   3   9       64.20       93.42     26.05 o 
  29   3   9        3.07        5.29     18.57 o 
  31   3   9       30.70       57.99     27.33 o 
  33   3   9       65.26       84.25     30.49 o 
 -32   4   9       57.64       85.98     48.35 o 
 -30   4   9        1.05        0.00     41.15 o 
 -28   4   9       98.19      123.85     38.61 o 
 -26   4   9       10.02       23.12     23.26 o 
 -24   4   9        2.21        0.00     23.31 o 
 -22   4   9      464.41      569.09     47.75 o 
 -20   4   9      140.37      172.45     30.37 o 
 -18   4   9       51.93       51.33     23.38 o 
 -16   4   9     2875.68     2733.81    307.94 o 
 -14   4   9       63.70       62.89     21.16 o 
 -12   4   9      233.88      254.97     52.26 o 
 -10   4   9     1341.41     1344.42    106.40 o 
  -8   4   9     1848.19     1660.98    139.93 o 
  -6   4   9       20.77       12.84     14.98 o 
  -4   4   9      346.22      355.13     47.23 o 
  -2   4   9      306.45      342.61     31.06 o 
   0   4   9     2514.25     2597.36    236.92 o 
   2   4   9     1556.30     1443.23    142.65 o 
   4   4   9     1529.36     1536.25    224.22 o 
   6   4   9       27.26       21.74     12.42 o 
   8   4   9      572.93      575.59     65.74 o 
  10   4   9       28.02       17.92     12.45 o 
  12   4   9      200.55      174.64     34.28 o 
  14   4   9      915.73      835.12    127.91 o 
  16   4   9      857.15      875.31    121.09 o 
  18   4   9      653.76      657.18     84.76 o 
  20   4   9       58.53       55.20     18.76 o 
  22   4   9      189.38      242.37     30.84 o 
  24   4   9      124.65      181.97     43.99 o 
  26   4   9      140.94      188.13     31.12 o 
  28   4   9      391.54      425.11     54.62 o 
  30   4   9       62.70       50.41     25.23 o 
  32   4   9       71.61       82.30     28.07 o 
 -29   5   9       87.49       99.06     41.09 o 
 -27   5   9      306.97      269.34     49.57 o 
 -25   5   9      174.66      209.67     52.14 o 
 -23   5   9      530.95      662.19    132.80 o 
 -21   5   9      489.01      504.12     48.24 o 
 -19   5   9       16.79       32.29     23.36 o 
 -17   5   9      843.25      831.44    137.11 o 
 -15   5   9      533.29      577.27     76.75 o 
 -13   5   9      747.79      770.00    111.75 o 
 -11   5   9        0.08        0.00     17.48 o 
  -9   5   9       40.79       25.56     24.51 o 
  -7   5   9     1003.39      953.37    143.61 o 
  -5   5   9       41.24       48.62     35.82 o 
  -3   5   9      628.86      567.77     56.78 o 
  -1   5   9      304.52      305.27     32.98 o 
   1   5   9       95.49       73.18     20.76 o 
   3   5   9     1642.64     1649.66    384.56 o 
   5   5   9      157.35      187.24     86.51 o 
   7   5   9       63.51       62.26     19.95 o 
   9   5   9     1015.11     1043.89    206.82 o 
  11   5   9      300.16      333.95     69.83 o 
  13   5   9      110.06      100.78     21.56 o 
  15   5   9      734.28      751.99    250.62 o 
  17   5   9      639.87      611.36     91.50 o 
  19   5   9       21.57       29.29     17.77 o 
  21   5   9      277.56      247.64     54.79 o 
  23   5   9      771.43     1071.20    265.66 o 
  25   5   9      320.27      360.89     49.44 o 
  27   5   9      207.64      324.26     93.03 o 
  29   5   9        2.94       11.31     19.06 o 
 -26   6   9       49.53       62.78     34.18 o 
 -24   6   9       53.90       74.89     31.75 o 
 -22   6   9        1.54        1.25     27.03 o 
 -20   6   9       44.99       77.05     28.78 o 
 -18   6   9        0.05       20.46     23.04 o 
 -16   6   9       18.06       20.83     21.75 o 
 -14   6   9       33.74       38.03     23.51 o 
 -12   6   9       48.28       63.84     24.51 o 
 -10   6   9      138.99      174.85     46.30 o 
  -8   6   9      233.42      180.61     66.89 o 
  -6   6   9      584.50      628.14     95.61 o 
  -4   6   9      380.76      380.39     44.95 o 
  -2   6   9      112.03      123.52     40.85 o 
   0   6   9      145.47      128.74     54.44 o 
   2   6   9       68.50       50.73     25.17 o 
   4   6   9      392.69      311.53     43.58 o 
   6   6   9     1334.70     1180.12    245.21 o 
   8   6   9      641.38      669.82    145.44 o 
  10   6   9       46.62       68.64     42.51 o 
  12   6   9       33.51       18.03     19.42 o 
  14   6   9      131.78      120.51     28.25 o 
  16   6   9       30.83       10.78     20.89 o 
  18   6   9        0.84        0.00     17.45 o 
  20   6   9       68.76      108.76     28.08 o 
  22   6   9       10.68        4.43     20.05 o 
  24   6   9       28.54       46.45     22.31 o 
  26   6   9       10.39       20.23     20.89 o 
 -21   7   9        0.72        0.00     30.52 o 
 -19   7   9       18.79       13.25     32.04 o 
 -17   7   9      633.28      676.75    114.97 o 
 -15   7   9      137.69      132.82     33.61 o 
 -13   7   9        3.19        0.00     23.02 o 
 -11   7   9       53.26       56.07     26.60 o 
  -9   7   9       77.45       77.34     28.15 o 
  -7   7   9       14.40       28.19     23.95 o 
  -5   7   9        1.49       45.47     23.48 o 
  -3   7   9       12.67        7.86     25.38 o 
  -1   7   9       38.08       41.00     25.45 o 
   1   7   9      100.53       78.64     31.18 o 
   3   7   9      445.48      486.95    176.69 o 
   5   7   9     1268.33     1549.73    720.04 o 
   7   7   9      373.46      263.34     42.74 o 
   9   7   9      130.14      162.16     47.66 o 
  11   7   9       12.39       20.98     26.55 o 
  13   7   9       27.23       46.91     26.10 o 
  15   7   9      343.60      365.77    152.35 o 
  17   7   9       34.54       42.42     24.06 o 
  19   7   9        0.52       12.86     21.32 o 
  21   7   9        4.45       48.53     26.55 o 
 -12   8   9      381.68      401.70    116.69 o 
 -10   8   9       29.13       57.20     29.98 o 
  -8   8   9       28.20       82.90     36.05 o 
  -6   8   9       14.47        8.25     23.93 o 
  -4   8   9       41.08       59.69     29.27 o 
  -2   8   9      220.87      304.98    132.67 o 
   0   8   9      343.47      337.91    181.22 o 
   2   8   9       15.00       46.95     25.41 o 
   4   8   9      272.45      233.22    129.11 o 
   6   8   9       29.78       24.47     26.78 o 
   8   8   9      207.73      272.20    107.90 o 
  10   8   9       56.57       66.00     34.83 o 
  12   8   9       23.45       39.56     28.90 o 
 -34   0  10      530.83      813.28    132.14 o 
 -32   0  10      954.53      903.36    130.63 o 
 -30   0  10      275.11      320.83     86.50 o 
 -28   0  10     1018.59      917.67    113.33 o 
 -26   0  10     1940.14     1745.99    140.25 o 
 -24   0  10      195.16      182.42     62.90 o 
 -22   0  10     3292.00     2935.07    173.67 o 
 -20   0  10      556.81      517.02     54.39 o 
 -18   0  10     4383.07     4982.13    702.36 o 
 -16   0  10       82.36       88.33     28.21 o 
 -14   0  10     1373.19     1436.24    181.98 o 
 -12   0  10      190.92      188.27     21.37 o 
 -10   0  10     1015.56      972.39     69.20 o 
  -8   0  10      543.06      447.36     41.27 o 
  -6   0  10      567.43      645.22     32.73 o 
  -4   0  10     3022.24     3219.71    194.73 o 
  -2   0  10     1533.45     1842.78    419.48 o 
   0   0  10     2478.43     2141.68    383.06 o 
   2   0  10     3897.99     4101.60    228.75 o 
   4   0  10     2041.39     1318.79    622.09 o 
   6   0  10      476.88      605.89    163.21 o 
   8   0  10    11319.43    11487.22   1742.12 o 
  10   0  10     2489.68     2819.71    406.72 o 
  12   0  10     7202.41     8381.81   1871.40 o 
  14   0  10     8086.13    10494.33   2064.22 o 
  16   0  10      852.79     1027.62    133.81 o 
  18   0  10      860.37      756.74     59.83 o 
  20   0  10      754.09      613.82     62.20 o 
  22   0  10      287.48      337.42     52.27 o 
  24   0  10     1365.30     1214.41     82.96 o 
  26   0  10     1260.35     1120.53     82.94 o 
  28   0  10      930.99      964.97    116.47 o 
  30   0  10      590.08      632.10     78.28 o 
  32   0  10      445.28      567.84    101.46 o 
  34   0  10       16.84       75.81     40.57 o 
 -35   1  10       86.87      118.93     59.41 o 
 -33   1  10        0.19       18.23     42.70 o 
 -31   1  10      107.12      117.22     45.42 o 
 -29   1  10      632.12      657.33     77.17 o 
 -27   1  10      323.77      313.89     44.70 o 
 -25   1  10      955.34      832.64     60.23 o 
 -23   1  10      599.27      582.97     57.67 o 
 -21   1  10       12.76        7.34     21.47 o 
 -19   1  10       65.87       84.73     26.86 o 
 -17   1  10     1826.29     1829.19     79.29 o 
 -15   1  10     2180.57     1894.78     89.93 o 
 -13   1  10      524.93      635.01     42.47 o 
 -11   1  10     2912.12     3145.54    172.86 o 
  -9   1  10      550.35      545.18     37.54 o 
  -7   1  10       96.43       76.41     11.21 o 
  -5   1  10     1765.01     1478.90     95.50 o 
  -3   1  10     1649.51     1311.71    236.71 o 
  -1   1  10      221.26      196.96     28.19 o 
   1   1  10      208.20      234.02     36.71 o 
   3   1  10      429.95      414.87     22.82 o 
   5   1  10       97.08       85.73     19.80 o 
   7   1  10     1636.10     1929.48    250.96 o 
   9   1  10     1279.47     1373.85     40.05 o 
  11   1  10       18.36       50.45     11.09 o 
  13   1  10      565.78      501.53     64.70 o 
  15   1  10      148.12      214.73     58.92 o 
  17   1  10        7.86       16.95     11.92 o 
  19   1  10      800.22      711.97     44.44 o 
  21   1  10      435.67      426.90     39.67 o 
  23   1  10       40.35       77.68     22.54 o 
  25   1  10      160.73      166.25     30.08 o 
  27   1  10       17.96       26.32     19.99 o 
  29   1  10      228.66      254.96     38.68 o 
  31   1  10       84.39      114.94     31.17 o 
  33   1  10        0.31       14.38     24.71 o 
  35   1  10        0.12       32.07     24.87 o 
 -34   2  10      417.63      607.36     86.67 o 
 -32   2  10      106.45       98.43     40.12 o 
 -30   2  10       18.92       35.79     31.32 o 
 -28   2  10      145.96      144.37     37.39 o 
 -26   2  10     2127.88     2115.11    141.14 o 
 -24   2  10       19.33       47.34     27.46 o 
 -22   2  10      197.47      216.22     37.45 o 
 -20   2  10      124.00      113.01     23.75 o 
 -18   2  10     1610.90     1637.24    144.13 o 
 -16   2  10      530.30      623.46     65.18 o 
 -14   2  10      262.10      285.46     69.69 o 
 -12   2  10     1171.45     1090.59    132.57 o 
 -10   2  10       12.01       13.73     11.69 o 
  -8   2  10      381.78      414.29     30.74 o 
  -6   2  10      498.83      523.30     45.42 o 
  -4   2  10     6001.59     5701.25    302.11 o 
  -2   2  10        0.39       14.40      8.29 o 
   0   2  10     4091.74     3909.90    135.36 o 
   2   2  10     2558.08     2514.78    130.53 o 
   4   2  10     2557.19     2409.79    246.73 o 
   6   2  10       87.67      118.90     30.53 o 
   8   2  10      245.22      214.70     35.99 o 
  10   2  10       13.12       15.14     10.69 o 
  12   2  10     1412.22     1379.75    133.31 o 
  14   2  10      749.99      736.53     34.96 o 
  16   2  10      543.36      534.13     82.53 o 
  18   2  10      268.42      246.76     41.03 o 
  20   2  10      527.14      551.73     69.07 o 
  22   2  10      658.69      648.98     48.71 o 
  24   2  10     1872.41     1792.17     82.56 o 
  26   2  10      173.02      175.12     32.42 o 
  28   2  10      173.42      148.76     31.02 o 
  30   2  10      223.25      190.86     35.48 o 
  32   2  10      532.37      598.12     57.06 o 
  34   2  10       79.36       86.99     33.43 o 
 -33   3  10      141.77      229.18     60.54 o 
 -31   3  10      353.82      418.91     59.52 o 
 -29   3  10      121.92      153.96     60.82 o 
 -27   3  10      312.98      354.47     50.40 o 
 -25   3  10      169.13      166.73     38.75 o 
 -23   3  10     2114.30     1856.46    201.39 o 
 -21   3  10      385.70      195.42    151.18 o 
 -19   3  10        3.15        9.64     19.12 o 
 -17   3  10      358.96      337.74     47.55 o 
 -15   3  10     3928.89     3959.38    299.08 o 
 -13   3  10       36.81       21.93     16.30 o 
 -11   3  10     1939.77     1739.84    175.91 o 
  -9   3  10      536.78      536.72     44.33 o 
  -7   3  10      600.45      584.05     36.51 o 
  -5   3  10     1305.42     1121.91     87.09 o 
  -3   3  10     1853.44     1844.51    248.08 o 
  -1   3  10      594.64      588.90     80.20 o 
   1   3  10     2018.16     1922.60    212.32 o 
   3   3  10      407.86      430.71     23.59 o 
   5   3  10      248.00      243.56     22.12 o 
   7   3  10     2092.18     1962.66    236.33 o 
   9   3  10     4968.46     5006.59    557.99 o 
  11   3  10     1724.58     1311.73    325.35 o 
  13   3  10      284.05      314.34     40.98 o 
  15   3  10       33.18       35.29     14.62 o 
  17   3  10       20.84       16.73     14.21 o 
  19   3  10      882.33     1009.46    169.68 o 
  21   3  10      389.01      483.55     67.52 o 
  23   3  10       17.52       10.77     15.86 o 
  25   3  10        7.79        0.00     17.76 o 
  27   3  10        0.09        0.00     18.80 o 
  29   3  10      406.32      408.47     46.31 o 
  31   3  10      196.85      155.45     33.66 o 
  33   3  10       10.71       25.00     28.68 o 
 -30   4  10       38.07       89.60     50.24 o 
 -28   4  10      231.23      268.64     50.46 o 
 -26   4  10      777.34      754.69     57.76 o 
 -24   4  10      646.26      618.01     70.53 o 
 -22   4  10      624.65      620.48     79.42 o 
 -20   4  10        1.28        8.10     20.14 o 
 -18   4  10       29.89       11.40     18.20 o 
 -16   4  10      993.90     1075.89    181.75 o 
 -14   4  10      229.26      212.66     29.92 o 
 -12   4  10      156.29      197.71    111.32 o 
 -10   4  10      188.69      210.06     29.10 o 
  -8   4  10      305.40      310.96     32.29 o 
  -6   4  10       75.22      124.27     23.41 o 
  -4   4  10     1344.05     1412.42    252.83 o 
  -2   4  10      378.69      407.02     44.50 o 
   0   4  10      801.40      754.31    112.33 o 
   2   4  10      423.89      475.88     46.80 o 
   4   4  10     6850.38     7210.45    943.06 o 
   6   4  10       36.34       81.04     19.73 o 
   8   4  10      271.45      292.47     27.03 o 
  10   4  10      266.71      277.08     67.87 o 
  12   4  10       51.47       76.06     18.51 o 
  14   4  10      297.04      258.27     35.11 o 
  16   4  10      605.54      733.83    161.30 o 
  18   4  10       36.54       55.64     18.25 o 
  20   4  10      569.48      516.12     71.77 o 
  22   4  10     1130.76     1406.48    365.11 o 
  24   4  10      293.62      543.63    132.42 o 
  26   4  10      870.11     1041.37    140.41 o 
  28   4  10      223.20      213.71     36.29 o 
  30   4  10        4.21       14.72     24.64 o 
 -27   5  10        0.49       13.82     28.79 o 
 -25   5  10      244.60      312.40     86.10 o 
 -23   5  10        0.50       20.07     23.13 o 
 -21   5  10       56.60       66.22     26.44 o 
 -19   5  10       47.87       61.78     25.26 o 
 -17   5  10      435.65      364.40     41.60 o 
 -15   5  10        5.40       19.65     20.09 o 
 -13   5  10        0.03        0.00     19.54 o 
 -11   5  10       22.00        2.77     19.52 o 
  -9   5  10      466.46      499.72     91.12 o 
  -7   5  10      281.24      280.95     47.22 o 
  -5   5  10        0.10       10.22     17.89 o 
  -3   5  10      754.55      807.29    154.01 o 
  -1   5  10      209.54      236.31     35.64 o 
   1   5  10     2569.55     2403.83    587.78 o 
   3   5  10      618.09      589.36    139.65 o 
   5   5  10     1261.57     1239.25    352.28 o 
   7   5  10      393.77      380.52     36.91 o 
   9   5  10      577.50      555.44     57.23 o 
  11   5  10      107.03      115.07     25.61 o 
  13   5  10       67.26       79.98     23.38 o 
  15   5  10      258.25      203.43     66.52 o 
  17   5  10       29.51       27.29     18.35 o 
  19   5  10      113.22      116.76     30.39 o 
  21   5  10        0.54       18.27     18.15 o 
  23   5  10      242.12      299.55     59.67 o 
  25   5  10       24.66       41.05     21.15 o 
  27   5  10        1.77       39.26     19.71 o 
 -24   6  10      537.34      486.59     62.31 o 
 -22   6  10       32.73       68.09     28.14 o 
 -20   6  10       46.26       64.42     27.08 o 
 -18   6  10       84.87       91.89     28.28 o 
 -16   6  10      630.83      683.27    127.98 o 
 -14   6  10       47.88       77.07     27.60 o 
 -12   6  10      560.95      791.92    176.57 o 
 -10   6  10      334.87      351.22     41.72 o 
  -8   6  10      311.70      385.29     96.70 o 
  -6   6  10      554.24      628.29    120.52 o 
  -4   6  10      873.05      988.66    160.15 o 
  -2   6  10      235.42      238.25     40.47 o 
   0   6  10      553.72      470.43     52.25 o 
   2   6  10        0.06       39.97     23.58 o 
   4   6  10       26.19       42.40     24.45 o 
   6   6  10      107.23      129.55     33.47 o 
   8   6  10       35.98       50.84     21.13 o 
  10   6  10      239.90      263.26     86.89 o 
  12   6  10      207.98      314.24     97.07 o 
  14   6  10        1.81       25.03     21.58 o 
  16   6  10      613.26      801.48    262.25 o 
  18   6  10        0.04       18.35     23.14 o 
  20   6  10        1.23       19.70     22.98 o 
  22   6  10      619.10      565.94    119.12 o 
  24   6  10        3.16       33.68     20.90 o 
 -19   7  10        2.73       13.82     26.24 o 
 -17   7  10       33.26       77.78     31.50 o 
 -15   7  10       60.36       74.03     31.55 o 
 -13   7  10        7.41       33.07     27.10 o 
 -11   7  10        1.42        0.66     25.03 o 
  -9   7  10      182.80      184.23     41.99 o 
  -7   7  10       18.31       41.55     25.97 o 
  -5   7  10      409.50      488.21    197.01 o 
  -3   7  10      947.25      830.95    221.82 o 
  -1   7  10      208.67      239.91    114.00 o 
   1   7  10      802.75      599.25     92.42 o 
   3   7  10        6.34       42.85     26.55 o 
   5   7  10      698.55      578.08     70.98 o 
   7   7  10      420.04      445.76    181.44 o 
   9   7  10      151.79      142.21     35.36 o 
  11   7  10       38.31       31.43     26.80 o 
  13   7  10        0.11        8.04     22.89 o 
  15   7  10        0.58       14.92     23.92 o 
  17   7  10        2.47       24.60     24.85 o 
  19   7  10       78.78       78.17     36.99 o 
  -8   8  10      118.19       81.03     37.35 o 
  -6   8  10        2.61       16.82     25.54 o 
  -4   8  10       26.26       48.47     26.37 o 
  -2   8  10       19.63       10.85     24.81 o 
   0   8  10      115.78       77.35     34.54 o 
   2   8  10       73.63      143.34    136.44 o 
   4   8  10      101.88       86.56     32.01 o 
   6   8  10       48.00       60.52     32.42 o 
   8   8  10       38.40       42.01     29.34 o 
 -33   1  11      702.02      645.41     87.89 o 
 -31   1  11      386.44      521.56    146.28 o 
 -29   1  11      128.03      155.67     50.51 o 
 -27   1  11      721.94      734.98     80.38 o 
 -25   1  11     1152.23     1198.07     69.95 o 
 -23   1  11     1202.86     1209.77    106.64 o 
 -21   1  11    12448.01    12322.33   1285.28 o 
 -19   1  11     1522.49     1664.26     80.04 o 
 -17   1  11     1124.38     1085.12     57.88 o 
 -15   1  11     5068.43     4517.04    359.30 o 
 -13   1  11     2215.30     2256.31    126.57 o 
 -11   1  11     6082.97     6118.44    373.99 o 
  -9   1  11      333.89      335.97     31.71 o 
  -7   1  11     3318.19     3123.61    199.23 o 
  -5   1  11     1079.85      985.86     47.76 o 
  -3   1  11     1273.32      892.54    168.77 o 
  -1   1  11      647.25      595.16     47.46 o 
   1   1  11       32.36       55.77     10.96 o 
   3   1  11      450.74      414.38     38.56 o 
   5   1  11     6480.22     6088.18   1043.20 o 
   7   1  11     3048.53     3461.79    423.96 o 
   9   1  11        9.91       23.60      9.50 o 
  11   1  11      340.88      305.73     25.65 o 
  13   1  11        7.23       14.72     11.54 o 
  15   1  11       22.89       20.75     12.79 o 
  17   1  11     2030.12     1822.82     83.29 o 
  19   1  11      520.14      496.98     41.47 o 
  21   1  11      558.69      520.48     43.81 o 
  23   1  11       63.89       53.13     20.94 o 
  25   1  11      259.93      289.22     37.58 o 
  27   1  11       57.11       53.00     24.21 o 
  29   1  11      115.39       97.72     28.92 o 
  31   1  11      609.41      618.28     58.07 o 
  33   1  11       10.41        0.00     23.06 o 
 -32   2  11        1.34        0.00     47.77 o 
 -30   2  11      133.25      156.05     41.18 o 
 -28   2  11      151.77      113.85     37.69 o 
 -26   2  11        4.18        5.68     26.92 o 
 -24   2  11      348.59      353.68     48.77 o 
 -22   2  11       23.27       53.48     26.92 o 
 -20   2  11      370.66      375.80     45.28 o 
 -18   2  11       38.98       41.43     18.23 o 
 -16   2  11      589.39      597.82     52.26 o 
 -14   2  11      137.40      191.23     42.49 o 
 -12   2  11      103.55      151.73     36.99 o 
 -10   2  11     2520.73     1909.03    502.61 o 
  -8   2  11     3896.42     3286.05    511.34 o 
  -6   2  11      141.51      143.94     22.94 o 
  -4   2  11      887.54      838.80     39.28 o 
  -2   2  11       22.45       35.86     10.22 o 
   0   2  11      788.62      714.20     41.19 o 
   2   2  11     3476.42     3239.67    191.72 o 
   4   2  11     3741.89     3438.11    284.09 o 
   6   2  11      207.86      195.83     18.42 o 
   8   2  11      182.96      161.24     41.59 o 
  10   2  11      251.77      257.50     24.84 o 
  12   2  11      127.03      171.64     21.86 o 
  14   2  11     1943.09     1485.44    223.10 o 
  16   2  11      236.53      280.13     27.69 o 
  18   2  11      659.43      618.25     61.20 o 
  20   2  11      434.52      451.85     35.68 o 
  22   2  11       16.63       20.00     19.28 o 
  24   2  11       20.94        8.04     18.16 o 
  26   2  11       29.48       20.99     21.06 o 
  28   2  11      128.71      134.43     29.21 o 
  30   2  11      117.45      112.71     30.75 o 
  32   2  11       18.68       31.61     26.13 o 
 -31   3  11      125.64      188.13     47.88 o 
 -29   3  11      128.46      120.96     41.86 o 
 -27   3  11       50.92       66.37     32.87 o 
 -25   3  11      321.66      306.41     49.06 o 
 -23   3  11      948.54      924.55    104.46 o 
 -21   3  11     1123.76      914.34    162.60 o 
 -19   3  11     1148.11      933.45    333.65 o 
 -17   3  11     8455.75     8121.11   1142.11 o 
 -15   3  11     1103.55     1088.18     83.92 o 
 -13   3  11      807.16      856.74    115.78 o 
 -11   3  11     1046.99     1071.71    178.70 o 
  -9   3  11       66.18       61.15     18.84 o 
  -7   3  11      658.11      580.07     38.47 o 
  -5   3  11      964.70     1052.38    188.80 o 
  -3   3  11      462.74      481.64     43.37 o 
  -1   3  11      109.35      176.27     37.04 o 
   1   3  11     1369.56     1424.65    157.75 o 
   3   3  11      452.14      508.48     71.36 o 
   5   3  11      272.15      276.45     27.37 o 
   7   3  11        5.41        7.70     12.37 o 
   9   3  11       45.77       64.88     16.52 o 
  11   3  11      209.39      187.52     53.91 o 
  13   3  11      151.13      246.42     59.46 o 
  15   3  11     1558.11     1706.44    365.89 o 
  17   3  11        1.16       14.15     13.86 o 
  19   3  11        3.39        9.95     14.70 o 
  21   3  11       67.34       89.34     22.14 o 
  23   3  11       12.69       27.10     19.41 o 
  25   3  11       62.55       68.26     23.74 o 
  27   3  11       46.68       49.96     24.27 o 
  29   3  11        2.06       20.36     22.18 o 
  31   3  11      225.49      279.88     42.83 o 
 -30   4  11        7.23       62.26     45.61 o 
 -28   4  11      679.33      688.68     70.45 o 
 -26   4  11      348.63      365.39     52.87 o 
 -24   4  11        0.60        7.91     23.73 o 
 -22   4  11      283.77      352.16     80.09 o 
 -20   4  11      225.68      287.69     52.18 o 
 -18   4  11      151.10      180.44     31.96 o 
 -16   4  11       37.02       18.56     19.99 o 
 -14   4  11      354.45      380.91     39.45 o 
 -12   4  11      682.59      665.49     46.96 o 
 -10   4  11       89.31      131.26     24.79 o 
  -8   4  11     1479.62     1314.75    117.78 o 
  -6   4  11     2613.86     2396.21    240.47 o 
  -4   4  11       43.57       64.20     20.16 o 
  -2   4  11     2729.77     2646.57    412.72 o 
   0   4  11     1734.06     1682.34    240.66 o 
   2   4  11      401.85      453.17     42.95 o 
   4   4  11      334.01      364.96     33.69 o 
   6   4  11      696.13      856.76    198.72 o 
   8   4  11      403.24      463.90     47.18 o 
  10   4  11       45.50       30.02     14.91 o 
  12   4  11      104.49       92.52     19.58 o 
  14   4  11      728.78      495.61    124.17 o 
  16   4  11      608.23      544.50     72.23 o 
  18   4  11      196.23      178.82     26.66 o 
  20   4  11      105.20      141.49     25.49 o 
  22   4  11        6.75       11.31     17.04 o 
  24   4  11      310.88      370.34     81.38 o 
  26   4  11      102.91       92.62     26.76 o 
  28   4  11       10.23        4.02     22.03 o 
  30   4  11       99.79       90.04     30.96 o 
 -27   5  11       67.62       82.10     34.89 o 
 -25   5  11       22.10       51.38     26.06 o 
 -23   5  11     1527.61     1850.26    389.57 o 
 -21   5  11        2.38       22.37     22.89 o 
 -19   5  11        8.87       22.36     23.48 o 
 -17   5  11      574.82      636.42     94.92 o 
 -15   5  11       30.32       45.99     22.57 o 
 -13   5  11      244.25      314.22     58.11 o 
 -11   5  11      402.78      437.12     70.61 o 
  -9   5  11      544.28      530.92     67.22 o 
  -7   5  11      285.45      314.09     44.13 o 
  -5   5  11      733.30      977.23    259.16 o 
  -3   5  11      519.30      505.23     48.66 o 
  -1   5  11       38.80       36.85     20.85 o 
   1   5  11     1624.19     1552.41    403.41 o 
   3   5  11      714.17      837.78    228.99 o 
   5   5  11     1994.31     1966.42    510.30 o 
   7   5  11      222.52      394.19    162.82 o 
   9   5  11     1003.32      956.33    209.95 o 
  11   5  11       58.03       52.88     46.07 o 
  13   5  11      362.30      436.07     93.42 o 
  15   5  11      692.79      766.26    203.03 o 
  17   5  11      165.37      140.27     25.44 o 
  19   5  11      404.04      555.92    156.39 o 
  21   5  11        1.00        0.00     17.50 o 
  23   5  11     1004.81     1252.16    339.29 o 
  25   5  11      150.57      175.49     30.07 o 
  27   5  11       15.05       45.53     25.46 o 
 -22   6  11      175.09      188.20     49.48 o 
 -20   6  11      315.54      307.79     43.81 o 
 -18   6  11       76.93       80.51     28.47 o 
 -16   6  11      162.77      132.83     41.76 o 
 -14   6  11       30.59       24.35     24.09 o 
 -12   6  11     1176.94      939.55    143.83 o 
 -10   6  11        0.56        9.76     22.46 o 
  -8   6  11      162.13      155.69     31.66 o 
  -6   6  11       10.49       29.00     22.08 o 
  -4   6  11       90.02       98.98     26.76 o 
  -2   6  11       12.86       20.82     24.14 o 
   0   6  11       27.91       29.23     24.70 o 
   2   6  11        0.09        0.00     20.77 o 
   4   6  11      192.73      154.83     46.13 o 
   6   6  11       86.75       69.97     29.12 o 
   8   6  11      161.00      144.02     42.10 o 
  10   6  11        0.70        0.00     18.59 o 
  12   6  11       12.70        8.55     21.34 o 
  14   6  11       77.02       89.15     27.15 o 
  16   6  11      161.80      261.65     82.79 o 
  18   6  11       58.89       95.85     27.92 o 
  20   6  11      216.53      270.20     78.68 o 
  22   6  11        7.26       23.65     25.72 o 
 -17   7  11      282.95      358.00     69.30 o 
 -15   7  11        0.35        8.96     25.03 o 
 -13   7  11       34.80       33.42     26.82 o 
 -11   7  11        0.20       12.16     26.83 o 
  -9   7  11       16.82       27.36     26.94 o 
  -7   7  11        0.08       25.12     28.84 o 
  -5   7  11      275.07      370.71     92.94 o 
  -3   7  11      125.91      131.24     98.02 o 
  -1   7  11       15.97       25.90     35.75 o 
   1   7  11      171.14      178.37     59.83 o 
   3   7  11       31.94       49.81     25.08 o 
   5   7  11       55.61      110.31     62.69 o 
   7   7  11      104.78      111.02     67.68 o 
   9   7  11        2.29       32.64     30.16 o 
  11   7  11       16.76       23.56     28.21 o 
  13   7  11        0.02       29.02     27.98 o 
  15   7  11       47.17       39.82     25.80 o 
  17   7  11       88.37       58.27     27.72 o 
  -4   8  11        0.03       21.08     25.94 o 
  -2   8  11       23.67       25.05     26.03 o 
   0   8  11      207.23      176.08     76.72 o 
   2   8  11      106.75      136.62     49.25 o 
   4   8  11        0.01        0.00     24.25 o 
 -32   0  12      387.51      430.96    111.67 o 
 -30   0  12      111.85      128.94     77.05 o 
 -28   0  12      344.69      309.85     84.93 o 
 -26   0  12      161.23      116.37     59.76 o 
 -24   0  12      887.47      868.76    107.02 o 
 -22   0  12      275.46      171.43     62.91 o 
 -20   0  12     1182.38     1135.24    116.52 o 
 -18   0  12     4606.98     4200.40    205.59 o 
 -16   0  12        3.08       14.15     33.02 o 
 -14   0  12     1130.63     1001.65     83.46 o 
 -12   0  12      162.22      174.84     34.26 o 
 -10   0  12     8078.62     7684.71    639.50 o 
  -8   0  12      376.52      342.56     30.23 o 
  -6   0  12       25.28       43.23     16.12 o 
  -4   0  12     1153.06     1449.84    264.51 o 
  -2   0  12     1477.45     1688.18    450.65 o 
   0   0  12     2882.40     2058.23    872.21 o 
   2   0  12      479.99      506.71    139.80 o 
   4   0  12     1213.10      617.95    299.52 o 
   6   0  12       10.25       15.72     13.01 o 
   8   0  12     1503.64     1414.13    174.72 o 
  10   0  12     1012.11     1342.31    245.87 o 
  12   0  12     1334.99     1573.97    202.05 o 
  14   0  12        4.18        9.04     17.68 o 
  16   0  12      284.54      276.96     45.44 o 
  18   0  12     2157.09     1985.00     99.77 o 
  20   0  12     1271.04     1147.20     92.91 o 
  22   0  12        1.50        0.00     20.77 o 
  24   0  12      469.39      525.58     67.85 o 
  26   0  12        4.39        6.32     25.00 o 
  28   0  12      251.51      218.62     53.28 o 
  30   0  12       23.72       41.68     40.57 o 
  32   0  12      694.80      849.85     97.83 o 
 -33   1  12       29.21       40.09     52.25 o 
 -31   1  12        1.69        0.00     43.82 o 
 -29   1  12       87.67      105.49     48.88 o 
 -27   1  12       18.39       24.73     49.53 o 
 -25   1  12      478.21      459.67     67.83 o 
 -23   1  12       30.07       47.11     31.07 o 
 -21   1  12      722.37      721.82     67.24 o 
 -19   1  12      251.73      247.83     38.55 o 
 -17   1  12      932.21      901.92     74.56 o 
 -15   1  12      284.97      295.82     37.49 o 
 -13   1  12       31.74       34.35     25.00 o 
 -11   1  12      436.60      594.56    111.23 o 
  -9   1  12       16.37       14.91     12.80 o 
  -7   1  12       10.89       27.06     12.34 o 
  -5   1  12     1751.40     1667.83    108.33 o 
  -3   1  12      797.40      524.31    131.89 o 
  -1   1  12      597.58      479.97     40.58 o 
   1   1  12     1355.34     1300.30    140.52 o 
   3   1  12      994.30      942.07     92.61 o 
   5   1  12        1.65        6.32      9.45 o 
   7   1  12     1183.54     1283.54    198.97 o 
   9   1  12     1094.70     1009.75    140.36 o 
  11   1  12      702.84      642.75     49.14 o 
  13   1  12        9.23       12.14     12.43 o 
  15   1  12        5.98       20.63     16.06 o 
  17   1  12      183.19      169.26     26.86 o 
  19   1  12        7.26        8.23     16.19 o 
  21   1  12      194.19      203.43     31.42 o 
  23   1  12      132.30      114.53     25.55 o 
  25   1  12       14.98       17.33     18.67 o 
  27   1  12        1.46        7.27     18.74 o 
  29   1  12        4.81       12.57     22.65 o 
  31   1  12        4.76       29.70     24.70 o 
  33   1  12        3.92        0.00     26.03 o 
 -32   2  12      709.62      590.74     90.42 o 
 -30   2  12      346.79      391.63     73.17 o 
 -28   2  12      410.29      531.07     61.98 o 
 -26   2  12      454.47      496.62     58.67 o 
 -24   2  12        7.11       25.12     27.83 o 
 -22   2  12      821.55      842.79     79.92 o 
 -20   2  12       13.29        8.29     23.68 o 
 -18   2  12       97.59       73.68     32.19 o 
 -16   2  12      930.35      849.55     45.95 o 
 -14   2  12      484.76      496.26     71.27 o 
 -12   2  12      165.11      177.58     42.87 o 
 -10   2  12      213.86      239.62     30.25 o 
  -8   2  12     1564.15     1207.72    361.66 o 
  -6   2  12        5.30       30.03     19.33 o 
  -4   2  12      857.72      852.99    143.31 o 
  -2   2  12      763.41      806.99    121.21 o 
   0   2  12     3724.31     3337.02    128.80 o 
   2   2  12      137.37      138.05     16.57 o 
   4   2  12     1963.74     2061.75    159.51 o 
   6   2  12      737.18      746.85    124.36 o 
   8   2  12      848.63      831.87     40.54 o 
  10   2  12       60.08       66.64     15.32 o 
  12   2  12      164.89      201.34     26.59 o 
  14   2  12        3.56        3.79     11.45 o 
  16   2  12       59.53       93.55     28.85 o 
  18   2  12     1108.25     1389.40    287.09 o 
  20   2  12      126.01       96.83     25.04 o 
  22   2  12      220.26      169.63     31.04 o 
  24   2  12      137.03      221.16     33.88 o 
  26   2  12       25.43       24.94     19.60 o 
  28   2  12       69.32       44.54     24.15 o 
  30   2  12       52.69       57.44     25.43 o 
  32   2  12      138.59      222.46     38.71 o 
 -29   3  12       34.39        0.00     45.26 o 
 -27   3  12       29.44       93.37     38.21 o 
 -25   3  12       77.81       75.84     35.12 o 
 -23   3  12      234.13      282.21     46.69 o 
 -21   3  12     2187.22     2189.24    115.76 o 
 -19   3  12      283.43      332.99     39.40 o 
 -17   3  12        8.34        0.67     16.97 o 
 -15   3  12        0.12       12.47     18.62 o 
 -13   3  12      409.84      481.01     45.18 o 
 -11   3  12       79.98       83.22     21.41 o 
  -9   3  12      229.90      293.43     70.18 o 
  -7   3  12      257.51      255.93     30.45 o 
  -5   3  12       73.18       81.36     20.66 o 
  -3   3  12       12.77       51.06     15.89 o 
  -1   3  12     1209.99     1305.83    251.03 o 
   1   3  12     4157.69     4169.78    452.46 o 
   3   3  12     2650.69     2851.59    290.51 o 
   5   3  12      579.32      697.14    200.11 o 
   7   3  12     2610.85     2598.02    225.09 o 
   9   3  12     2489.89     2561.57    228.71 o 
  11   3  12      475.42      532.34     66.45 o 
  13   3  12        9.87       18.31     13.85 o 
  15   3  12      319.61      414.24     91.40 o 
  17   3  12     1174.43     1136.26    139.03 o 
  19   3  12      238.44      364.21     98.73 o 
  21   3  12      684.64      489.43     95.33 o 
  23   3  12      291.72      276.98     37.63 o 
  25   3  12      129.10      101.61     28.59 o 
  27   3  12       18.50       22.69     21.73 o 
  29   3  12       22.55       23.71     22.89 o 
 -28   4  12       26.71       29.59     36.64 o 
 -26   4  12       30.05        0.00     27.80 o 
 -24   4  12      142.83      162.10     38.99 o 
 -22   4  12      154.85      179.69     34.19 o 
 -20   4  12        4.81        7.72     22.29 o 
 -18   4  12     1056.07      993.92    105.84 o 
 -16   4  12      120.10      244.50     40.39 o 
 -14   4  12        0.58       21.13     20.03 o 
 -12   4  12        9.91       15.88     18.52 o 
 -10   4  12     1562.62     1447.30    180.76 o 
  -8   4  12       16.83       15.43     17.72 o 
  -6   4  12      193.88      165.99     46.96 o 
  -4   4  12     3879.22     3854.40    515.88 o 
  -2   4  12      204.61      250.13     57.88 o 
   0   4  12     2191.29     2247.56    213.91 o 
   2   4  12      204.05      258.55    142.12 o 
   4   4  12      353.95      496.93    139.37 o 
   6   4  12        7.99       13.33     16.51 o 
   8   4  12      278.17      293.21     78.51 o 
  10   4  12       13.13       10.21     18.75 o 
  12   4  12       15.34       10.64     14.48 o 
  14   4  12       88.96      185.97    103.75 o 
  16   4  12       65.27       94.75     21.76 o 
  18   4  12       17.09       18.62     16.81 o 
  20   4  12      327.34      481.65    106.28 o 
  22   4  12      467.89      566.18    107.56 o 
  24   4  12      151.93      249.68     69.72 o 
  26   4  12       82.14       70.31     23.96 o 
  28   4  12       28.31        0.00     22.81 o 
 -25   5  12      162.74      109.69     34.16 o 
 -23   5  12       66.40       57.88     27.30 o 
 -21   5  12       37.59       36.00     28.37 o 
 -19   5  12      414.15      425.89     59.15 o 
 -17   5  12       27.14       43.68     25.61 o 
 -15   5  12        3.05       30.58     20.80 o 
 -13   5  12      361.47      380.27     55.06 o 
 -11   5  12      161.22      132.77     47.86 o 
  -9   5  12       40.82       28.44     19.78 o 
  -7   5  12       56.79       63.75     24.11 o 
  -5   5  12      280.11      317.90     59.70 o 
  -3   5  12      263.53      243.11     34.77 o 
  -1   5  12      411.65      414.49    102.89 o 
   1   5  12      804.48      693.55     58.93 o 
   3   5  12        0.36       16.21     20.82 o 
   5   5  12      916.50      953.97    267.89 o 
   7   5  12      159.23      205.10     46.12 o 
   9   5  12        0.87        4.92     17.45 o 
  11   5  12      372.97      484.13    121.14 o 
  13   5  12       19.81       39.64     21.33 o 
  15   5  12        4.36        0.00     20.02 o 
  17   5  12      112.36       98.83     27.62 o 
  19   5  12       37.10       34.34     21.97 o 
  21   5  12        6.50       11.17     18.67 o 
  23   5  12        4.58        2.22     17.48 o 
  25   5  12       27.38       23.43     20.75 o 
 -20   6  12       11.43       22.28     25.07 o 
 -18   6  12        0.22       20.16     23.45 o 
 -16   6  12      355.34      372.68     76.94 o 
 -14   6  12        1.76       23.02     24.05 o 
 -12   6  12      347.78      405.16    107.43 o 
 -10   6  12       90.40       79.75     28.06 o 
  -8   6  12        0.78        0.00     20.68 o 
  -6   6  12       87.09       76.10     32.00 o 
  -4   6  12      166.97      217.82     79.14 o 
  -2   6  12      219.76      198.11     74.50 o 
   0   6  12      184.66      215.10    100.00 o 
   2   6  12      123.84      194.87     64.46 o 
   4   6  12      115.09      211.81    118.86 o 
   6   6  12       46.69      138.87     92.40 o 
   8   6  12        0.72       23.88     25.17 o 
  10   6  12       17.24       23.44     26.66 o 
  12   6  12       22.44       15.22     20.86 o 
  14   6  12       56.88       76.07     35.86 o 
  16   6  12       30.22       44.67     23.48 o 
  18   6  12        9.23        6.79     22.91 o 
  20   6  12       47.21       68.42     27.81 o 
 -13   7  12       93.22      159.21     46.41 o 
 -11   7  12       10.36        6.64     24.66 o 
  -9   7  12      143.24      172.46     53.12 o 
  -7   7  12       15.75       14.00     26.83 o 
  -5   7  12       51.32      103.19     67.68 o 
  -3   7  12      120.13      134.23     42.76 o 
  -1   7  12        0.37       17.81     28.11 o 
   1   7  12        4.02        5.12     25.61 o 
   3   7  12        7.91        3.54     23.25 o 
   5   7  12       60.32      106.21     52.09 o 
   7   7  12        0.02        8.24     27.93 o 
   9   7  12       63.44      124.44     84.92 o 
  11   7  12       43.38       18.79     32.26 o 
  13   7  12      195.71      312.63    165.61 o 
 -31   1  13      170.18      126.52     60.23 o 
 -29   1  13        6.85        0.00     41.68 o 
 -27   1  13      130.92      167.59     51.27 o 
 -25   1  13      623.46      555.12     74.44 o 
 -23   1  13       17.75       31.00     36.16 o 
 -21   1  13     2444.17     2287.35    156.88 o 
 -19   1  13      136.37      122.69     31.16 o 
 -17   1  13     2818.97     2436.34    205.93 o 
 -15   1  13     2525.72     2471.55    172.49 o 
 -13   1  13       11.14        3.30     18.75 o 
 -11   1  13      370.75      399.68     78.57 o 
  -9   1  13      377.00      375.38     62.44 o 
  -7   1  13      165.72      212.83     39.87 o 
  -5   1  13      660.68      727.54     47.89 o 
  -3   1  13     2978.12     2632.47    471.05 o 
  -1   1  13     1188.67     1092.99     76.41 o 
   1   1  13     3633.36     3519.89    359.78 o 
   3   1  13     4372.04     4111.69    246.53 o 
   5   1  13     2797.19     2325.23    474.97 o 
   7   1  13     1799.20     1864.59    167.17 o 
   9   1  13     1051.66      882.43    139.14 o 
  11   1  13     1668.15     1719.50    182.57 o 
  13   1  13     1644.49     1929.30    281.15 o 
  15   1  13      597.06      600.69     50.86 o 
  17   1  13      795.15      658.97     47.59 o 
  19   1  13      758.68      706.93     50.50 o 
  21   1  13       23.25       15.73     16.92 o 
  23   1  13       45.48       67.70     22.15 o 
  25   1  13      329.56      376.00     43.32 o 
  27   1  13       50.57       71.41     25.03 o 
  29   1  13      407.04      401.69     47.81 o 
  31   1  13      340.15      364.13     48.58 o 
 -30   2  13      143.96      206.87     65.35 o 
 -28   2  13      134.42      122.98     51.11 o 
 -26   2  13        7.31        1.76     37.13 o 
 -24   2  13      573.49      466.02     56.72 o 
 -22   2  13        4.26       10.13     24.65 o 
 -20   2  13      652.95      545.02     54.10 o 
 -18   2  13     2723.85     2512.41    220.41 o 
 -16   2  13      164.29      220.32     46.37 o 
 -14   2  13      643.70      568.32     57.61 o 
 -12   2  13      111.85      118.09     36.13 o 
 -10   2  13      266.76      250.47     29.89 o 
  -8   2  13      488.27      315.20    134.05 o 
  -6   2  13      690.19      616.71     64.28 o 
  -4   2  13       12.38       20.43     14.61 o 
  -2   2  13      988.98      926.69     64.31 o 
   0   2  13     1455.16     1352.95     55.18 o 
   2   2  13     2253.15     2362.28     75.24 o 
   4   2  13     1120.95     1090.91     40.42 o 
   6   2  13      240.65      278.89     69.83 o 
   8   2  13        5.06        1.93     11.88 o 
  10   2  13      157.31      230.37     60.46 o 
  12   2  13      175.64      229.60     26.30 o 
  14   2  13      314.43      206.17     53.60 o 
  16   2  13     1000.70     1055.69    119.78 o 
  18   2  13       11.69        0.00     13.75 o 
  20   2  13       13.42       14.54     19.35 o 
  22   2  13      427.06      377.15     42.79 o 
  24   2  13      104.39      101.66     26.25 o 
  26   2  13      111.16       98.81     28.14 o 
  28   2  13      170.57      167.12     34.50 o 
  30   2  13       73.29       97.99     30.15 o 
 -29   3  13       69.80       68.05     38.45 o 
 -27   3  13        2.96       13.16     34.44 o 
 -25   3  13      225.51      276.15     48.39 o 
 -23   3  13      114.93      180.72     41.11 o 
 -21   3  13      900.57      884.69     70.80 o 
 -19   3  13      171.24      218.22     41.74 o 
 -17   3  13     2054.88     1837.22    263.87 o 
 -15   3  13      271.07      214.28     75.03 o 
 -13   3  13      296.18      408.57    109.09 o 
 -11   3  13       24.99       25.03     17.68 o 
  -9   3  13      148.08      160.58     26.97 o 
  -7   3  13       78.87       83.34     21.80 o 
  -5   3  13     2128.52     2177.60    343.62 o 
  -3   3  13     1359.36     1245.97    116.85 o 
  -1   3  13       15.27        7.46     16.19 o 
   1   3  13     2597.47     2526.37    238.42 o 
   3   3  13      356.75      372.69     34.85 o 
   5   3  13     6035.08     6471.70    992.46 o 
   7   3  13      385.42      882.44    450.47 o 
   9   3  13      625.40      523.99     57.75 o 
  11   3  13      326.73      383.64     57.84 o 
  13   3  13      259.57      233.28     57.46 o 
  15   3  13      288.85      335.45     53.29 o 
  17   3  13        0.91        0.00     16.11 o 
  19   3  13        1.87        0.60     15.35 o 
  21   3  13      111.80      134.00     36.99 o 
  23   3  13      340.75      361.78     42.84 o 
  25   3  13       79.44       89.18     26.39 o 
  27   3  13       17.45        1.95     20.93 o 
  29   3  13       13.87       19.98     22.33 o 
 -26   4  13      191.02      221.99     45.69 o 
 -24   4  13      587.81      570.31     63.49 o 
 -22   4  13       19.51       16.74     28.37 o 
 -20   4  13       69.83       89.71     27.95 o 
 -18   4  13       34.78       70.12     26.69 o 
 -16   4  13      243.71      263.49     36.88 o 
 -14   4  13       55.26       44.08     23.30 o 
 -12   4  13     1597.88     1502.34    204.74 o 
 -10   4  13      122.93      150.88     29.23 o 
  -8   4  13      987.66     1005.22    105.20 o 
  -6   4  13       35.35       61.51     21.01 o 
  -4   4  13        9.21       10.56     16.40 o 
  -2   4  13        2.69       32.36     18.38 o 
   0   4  13        3.95        3.24     29.67 o 
   2   4  13       12.37       26.17     21.75 o 
   4   4  13       12.99       47.65     23.57 o 
   6   4  13      342.12      287.68     63.36 o 
   8   4  13      281.52      343.38     54.18 o 
  10   4  13       51.59       47.71     19.80 o 
  12   4  13       14.77        8.97     17.30 o 
  14   4  13       51.09       66.44     22.21 o 
  16   4  13      182.19      176.06     26.30 o 
  18   4  13       11.27       24.12     17.82 o 
  20   4  13       72.12      111.68     40.58 o 
  22   4  13       73.08       75.37     22.00 o 
  24   4  13      161.47      190.00     34.85 o 
  26   4  13      155.29      176.97     33.42 o 
 -23   5  13      565.98      758.88    142.78 o 
 -21   5  13      539.15      753.89    180.39 o 
 -19   5  13      137.64      146.95     32.41 o 
 -17   5  13     1220.95     1357.34    232.77 o 
 -15   5  13       21.21       55.34     26.80 o 
 -13   5  13      249.35      403.03    156.75 o 
 -11   5  13      186.31      204.88     54.48 o 
  -9   5  13      112.92       79.58     26.78 o 
  -7   5  13       64.18       46.74     22.78 o 
  -5   5  13      493.46      602.94    115.35 o 
  -3   5  13       49.57       73.72     28.26 o 
  -1   5  13      178.26      251.10    135.54 o 
   1   5  13       56.06       55.32     35.51 o 
   3   5  13       16.22       33.71     24.33 o 
   5   5  13      241.25      262.88     42.43 o 
   7   5  13      650.93      847.94    317.05 o 
   9   5  13     1300.52     1408.30    387.98 o 
  11   5  13       21.49       38.12     23.83 o 
  13   5  13        1.77       21.07     20.86 o 
  15   5  13      335.02      470.83    157.03 o 
  17   5  13       15.42       30.03     19.86 o 
  19   5  13       51.10       62.66     39.03 o 
  21   5  13      186.41      226.33     59.43 o 
  23   5  13       28.21       22.45     22.23 o 
 -18   6  13      175.26      193.61     42.44 o 
 -16   6  13       75.34       98.85     29.35 o 
 -14   6  13       13.15       18.55     23.02 o 
 -12   6  13      380.05      373.95     49.94 o 
 -10   6  13       84.62      132.85     32.12 o 
  -8   6  13      186.25      129.57     31.68 o 
  -6   6  13       65.58       79.91     36.62 o 
  -4   6  13       71.32       51.58     26.94 o 
  -2   6  13        3.17       19.52     25.08 o 
   0   6  13      285.40      268.34     69.09 o 
   2   6  13      511.69      622.01    131.04 o 
   4   6  13       46.55       29.94     29.77 o 
   6   6  13       44.61       53.60     57.11 o 
   8   6  13        5.51       25.59     27.67 o 
  10   6  13       13.26        5.88     26.33 o 
  12   6  13      241.06      257.53    137.43 o 
  14   6  13        2.65       13.13     25.98 o 
  16   6  13       13.09       27.48     22.80 o 
  18   6  13       30.52       24.47     24.88 o 
 -11   7  13       85.63       77.10     32.71 o 
  -9   7  13       86.53       53.08     37.48 o 
  -7   7  13      100.50      149.24     41.62 o 
  -5   7  13        0.80       18.76     29.74 o 
  -3   7  13        1.62       38.85     29.99 o 
  -1   7  13      126.24      188.40     43.85 o 
   1   7  13       28.81       30.43     28.76 o 
   3   7  13        7.92       29.92     30.50 o 
   5   7  13        7.11        9.74     28.19 o 
   7   7  13      177.73      186.87    104.83 o 
   9   7  13      224.44      234.46     92.70 o 
  11   7  13       10.21        7.24     26.08 o 
 -30   0  14      995.60      830.95    136.92 o 
 -28   0  14      675.16      695.40    125.87 o 
 -26   0  14      526.74      676.44    121.13 o 
 -24   0  14        4.69       22.01     47.17 o 
 -22   0  14      447.96      328.76     83.37 o 
 -20   0  14      393.14      467.17     94.38 o 
 -18   0  14      634.29      446.85     89.68 o 
 -16   0  14      965.59      757.13    107.04 o 
 -14   0  14     4086.33     3288.37    184.88 o 
 -12   0  14      126.78       64.47     42.46 o 
 -10   0  14     1800.71     1610.95    125.29 o 
  -8   0  14     4942.00     4468.27    379.02 o 
  -6   0  14     1523.92     1400.89    125.25 o 
  -4   0  14      141.47      265.78    141.96 o 
  -2   0  14     4883.77     5262.38   1035.91 o 
   0   0  14     3657.32     3670.47    356.33 o 
   2   0  14     5500.61     3827.10   1792.64 o 
   4   0  14     2441.72     2371.51     95.91 o 
   6   0  14     1693.96     2096.74    571.84 o 
   8   0  14       19.09       76.62     27.22 o 
  10   0  14      220.10      205.74     40.58 o 
  12   0  14      935.25      855.40     65.56 o 
  14   0  14     1325.71     1135.81     76.81 o 
  16   0  14        8.49       29.33     27.22 o 
  18   0  14     1448.09     1449.61     92.41 o 
  20   0  14      385.37      314.06     70.00 o 
  22   0  14      858.16      683.23     88.92 o 
  24   0  14        0.25       16.18     28.33 o 
  26   0  14      347.01      386.92     65.59 o 
  28   0  14       65.03      132.40     45.42 o 
  30   0  14       33.60       49.92     43.07 o 
 -29   1  14        0.26        0.00     44.57 o 
 -27   1  14      145.03      179.26     60.04 o 
 -25   1  14        0.02        3.14     37.23 o 
 -23   1  14      552.83      548.26     73.97 o 
 -21   1  14      183.50      209.97     49.40 o 
 -19   1  14       44.33       46.76     37.74 o 
 -17   1  14       16.85        4.78     27.53 o 
 -15   1  14      873.46      885.70     83.00 o 
 -13   1  14       83.97       63.71     25.33 o 
 -11   1  14      121.10      134.51     29.76 o 
  -9   1  14       62.02       51.34     21.39 o 
  -7   1  14       70.00       32.14     16.00 o 
  -5   1  14     2042.92     2037.36    376.28 o 
  -3   1  14     1470.65     1392.69    105.88 o 
  -1   1  14        1.16       12.48     12.50 o 
   1   1  14      548.96      512.73     39.02 o 
   3   1  14       54.31       63.64     14.87 o 
   5   1  14      152.36      138.08     23.18 o 
   7   1  14       11.69       14.88     13.32 o 
   9   1  14        3.49       12.36     12.51 o 
  11   1  14        2.49        1.64     12.90 o 
  13   1  14      329.69      294.58     33.72 o 
  15   1  14      482.63      482.53     48.78 o 
  17   1  14      935.65      856.58     50.30 o 
  19   1  14       16.98       35.91     19.36 o 
  21   1  14      112.81      114.60     27.66 o 
  23   1  14      107.73       88.28     25.65 o 
  25   1  14       29.24       27.98     21.50 o 
  27   1  14        2.58        6.98     21.35 o 
  29   1  14        2.05        0.00     23.01 o 
 -28   2  14      652.62      670.55     91.65 o 
 -26   2  14       39.51       82.55     48.77 o 
 -24   2  14       53.68       81.23     39.46 o 
 -22   2  14      316.21      396.37     53.02 o 
 -20   2  14      155.20       98.33     31.83 o 
 -18   2  14       20.40        4.19     23.57 o 
 -16   2  14      392.25      655.62    163.06 o 
 -14   2  14     1276.65     1666.63    382.07 o 
 -12   2  14      968.97     1008.85    181.72 o 
 -10   2  14      459.91      558.95     89.15 o 
  -8   2  14      493.93      404.64     67.35 o 
  -6   2  14      250.04      226.29     29.81 o 
  -4   2  14     1723.09     1741.72    230.08 o 
  -2   2  14     3048.23     3221.69    409.62 o 
   0   2  14      912.93      813.05     82.25 o 
   2   2  14        2.26       13.54     13.42 o 
   4   2  14       32.66       51.05     16.28 o 
   6   2  14      293.73      294.17     28.04 o 
   8   2  14       24.16       22.67     13.48 o 
  10   2  14      350.47      296.34     87.71 o 
  12   2  14       19.62       30.57     14.99 o 
  14   2  14        8.47        0.00     12.51 o 
  16   2  14       98.59      120.56     26.16 o 
  18   2  14      319.32      302.49     37.76 o 
  20   2  14        2.03       32.71     22.77 o 
  22   2  14      364.38      318.72     39.96 o 
  24   2  14        0.09        0.00     19.85 o 
  26   2  14        0.44        6.87     20.55 o 
  28   2  14        6.90       15.41     22.73 o 
 -27   3  14        0.35       27.48     32.98 o 
 -25   3  14      134.71      100.06     36.70 o 
 -23   3  14      398.83      419.30     55.68 o 
 -21   3  14      350.60      360.42     52.56 o 
 -19   3  14      218.34      397.25     82.51 o 
 -17   3  14        0.63        8.13     25.33 o 
 -15   3  14      533.12      579.36    185.52 o 
 -13   3  14       23.49        0.00     17.24 o 
 -11   3  14      182.39      223.98     32.35 o 
  -9   3  14       21.90       39.03     25.19 o 
  -7   3  14        6.65       18.33     17.70 o 
  -5   3  14      447.75      554.06     82.52 o 
  -3   3  14      979.14      995.96    101.11 o 
  -1   3  14       69.48       74.00     28.60 o 
   1   3  14      536.00      567.71     42.39 o 
   3   3  14        0.18        0.00     17.20 o 
   5   3  14      469.54      454.30     47.42 o 
   7   3  14       29.24       37.79     32.24 o 
   9   3  14      426.51      484.29     61.24 o 
  11   3  14      206.28      325.77     47.25 o 
  13   3  14      463.14      414.63    107.04 o 
  15   3  14      178.69      303.06     62.61 o 
  17   3  14      800.26      918.48    127.78 o 
  19   3  14      246.14      241.36     36.68 o 
  21   3  14       72.55       82.29     24.66 o 
  23   3  14      256.34      322.41     41.36 o 
  25   3  14      270.24      228.05     37.56 o 
  27   3  14       24.50       18.44     23.62 o 
 -24   4  14       78.96       62.89     33.47 o 
 -22   4  14      124.02      149.16     82.60 o 
 -20   4  14       82.74      137.06     57.14 o 
 -18   4  14      278.15      375.86     62.20 o 
 -16   4  14        1.71        7.69     21.59 o 
 -14   4  14        0.07       13.58     26.55 o 
 -12   4  14     2906.14     3032.85    413.57 o 
 -10   4  14       28.04       23.05     20.61 o 
  -8   4  14        1.03        6.65     18.26 o 
  -6   4  14       62.87       85.10     24.39 o 
  -4   4  14      946.23      982.31    166.07 o 
  -2   4  14      172.44      167.97     34.73 o 
   0   4  14      420.36      627.03    188.58 o 
   2   4  14      312.81      399.00    106.65 o 
   4   4  14      142.37      103.56     45.17 o 
   6   4  14       27.59       56.51     76.69 o 
   8   4  14       77.62      105.69     30.00 o 
  10   4  14       54.04       48.20     21.05 o 
  12   4  14        4.61        9.92     18.23 o 
  14   4  14      156.35      248.62     88.11 o 
  16   4  14       15.63       31.97     21.00 o 
  18   4  14        0.11       21.68     21.10 o 
  20   4  14      343.70      423.28     87.66 o 
  22   4  14      108.64       76.45     23.84 o 
  24   4  14       25.37       15.89     19.38 o 
 -21   5  14      486.34      604.95    150.11 o 
 -19   5  14       66.72       83.50     26.62 o 
 -17   5  14       18.14       24.64     24.07 o 
 -15   5  14       19.14       26.70     22.67 o 
 -13   5  14       35.62       48.73     26.55 o 
 -11   5  14      182.93      223.60     46.39 o 
  -9   5  14       42.86       31.02     22.91 o 
  -7   5  14       10.31       28.51     21.65 o 
  -5   5  14      173.63      205.43     63.16 o 
  -3   5  14       28.08       44.67     26.12 o 
  -1   5  14        0.81        0.00     19.66 o 
   1   5  14        0.95        0.00     21.74 o 
   3   5  14        0.01       12.70     23.49 o 
   5   5  14       28.15        6.64     25.04 o 
   7   5  14       43.67       71.43     63.16 o 
   9   5  14        0.02       14.42     24.16 o 
  11   5  14        0.68        7.33     27.30 o 
  13   5  14      161.33      284.78     97.19 o 
  15   5  14       55.89       64.23     26.31 o 
  17   5  14      200.32      216.87     41.74 o 
  19   5  14        3.98        5.66     19.07 o 
  21   5  14        7.68       23.91     21.65 o 
 -16   6  14       16.86       38.45     24.58 o 
 -14   6  14      127.30      134.07     32.84 o 
 -12   6  14        1.00       34.19     24.43 o 
 -10   6  14      344.70      427.69     53.35 o 
  -8   6  14      658.80      704.85    128.68 o 
  -6   6  14      379.53      280.78     58.82 o 
  -4   6  14      476.44      552.96    161.11 o 
  -2   6  14       21.35        4.78     25.50 o 
   0   6  14       13.98       35.88     30.52 o 
   2   6  14      155.22      221.83     61.92 o 
   4   6  14       70.76       39.04     32.88 o 
   6   6  14      229.76      367.07    249.61 o 
   8   6  14       29.11       52.37     57.19 o 
  10   6  14        6.93       45.10     27.47 o 
  12   6  14      106.75      143.64     35.93 o 
  14   6  14      185.71      351.66    158.87 o 
  16   6  14       65.86      106.89     35.79 o 
  -5   7  14       11.53       30.80     32.16 o 
  -3   7  14        6.37        2.16     41.64 o 
  -1   7  14        1.01       12.61     29.14 o 
   1   7  14        0.82       34.26     33.29 o 
   3   7  14        6.49        4.41     33.97 o 
   5   7  14        0.11       15.64     34.67 o 
 -27   1  15      212.08      282.02     71.41 o 
 -25   1  15       46.52       62.34     47.16 o 
 -23   1  15      190.57      318.93     61.53 o 
 -21   1  15      111.90       63.83     38.06 o 
 -19   1  15      137.27      104.08     40.96 o 
 -17   1  15     2083.04     1671.92    163.90 o 
 -15   1  15        0.75        1.18     23.78 o 
 -13   1  15       16.63        0.00     21.09 o 
 -11   1  15       42.93       71.40     31.07 o 
  -9   1  15        0.04       21.13     21.74 o 
  -7   1  15       19.15       27.23     30.27 o 
  -5   1  15      306.46      399.26     62.13 o 
  -3   1  15      297.32      249.12     31.15 o 
  -1   1  15     1176.48     1128.57    339.65 o 
   1   1  15     7088.22     7597.61    675.16 o 
   3   1  15     2683.84     2874.91    180.53 o 
   5   1  15     5007.33     5467.38    830.44 o 
   7   1  15      856.84      803.84     60.48 o 
   9   1  15       12.94       32.47     15.67 o 
  11   1  15     1231.37     1413.16    177.52 o 
  13   1  15        2.17        8.48     16.98 o 
  15   1  15      909.66      847.81     51.73 o 
  17   1  15      166.11      119.50     26.62 o 
  19   1  15       10.00       27.81     21.29 o 
  21   1  15      331.84      408.40     45.90 o 
  23   1  15      285.41      356.71     43.75 o 
  25   1  15       24.08       56.47     25.70 o 
  27   1  15        3.06        0.00     20.56 o 
 -26   2  15      301.97      296.58     70.76 o 
 -24   2  15      640.70      597.98     79.26 o 
 -22   2  15      128.44      144.42     44.94 o 
 -20   2  15      154.75      167.74     39.48 o 
 -18   2  15        1.19        1.33     25.41 o 
 -16   2  15     1191.14     1201.33     86.14 o 
 -14   2  15      566.57      613.05     58.10 o 
 -12   2  15     2219.27     2607.56    551.82 o 
 -10   2  15      693.73      722.18     73.11 o 
  -8   2  15        3.34       12.51     17.67 o 
  -6   2  15      942.77      769.68    231.07 o 
  -4   2  15      705.10      741.44     44.97 o 
  -2   2  15      311.45      393.56     95.22 o 
   0   2  15       85.29      159.50     52.40 o 
   2   2  15      149.05      169.86     27.37 o 
   4   2  15        8.84       33.76     17.65 o 
   6   2  15      982.61     1009.11    130.90 o 
   8   2  15      781.85      861.10     51.17 o 
  10   2  15        2.15        0.00     12.79 o 
  12   2  15      108.16       99.00     21.90 o 
  14   2  15       16.15        3.37     15.10 o 
  16   2  15      230.55      209.78     33.28 o 
  18   2  15      719.86      693.75     53.69 o 
  20   2  15      339.84      383.56     43.88 o 
  22   2  15       55.16       70.36     26.63 o 
  24   2  15       19.41       40.26     23.81 o 
  26   2  15      137.07      204.80     37.69 o 
 -25   3  15        1.15       14.93     29.13 o 
 -23   3  15       21.26       37.44     31.05 o 
 -21   3  15      514.72      498.38     60.13 o 
 -19   3  15      221.75      254.74     45.53 o 
 -17   3  15      165.05      231.30     43.72 o 
 -15   3  15        4.94       41.35     27.80 o 
 -13   3  15      195.77      108.30     61.57 o 
 -11   3  15      182.90      227.35     34.54 o 
  -9   3  15      999.36     1040.22     82.41 o 
  -7   3  15       23.16       29.77     19.36 o 
  -5   3  15        0.30        9.71     17.91 o 
  -3   3  15      670.75      936.32    191.71 o 
  -1   3  15       14.29       35.72     18.48 o 
   1   3  15       38.87       30.81     22.15 o 
   3   3  15      167.70      179.35     35.32 o 
   5   3  15     2102.60     2522.01    725.21 o 
   7   3  15       89.74      187.64     91.30 o 
   9   3  15      136.93      129.36     34.27 o 
  11   3  15       12.39       21.73     18.72 o 
  13   3  15       17.65       90.85     37.90 o 
  15   3  15        5.84       28.90     18.63 o 
  17   3  15      141.67      270.87     61.13 o 
  19   3  15       20.70       61.66     26.00 o 
  21   3  15       56.36       65.33     26.29 o 
  23   3  15        7.12       13.90     22.09 o 
  25   3  15       10.37        0.00     21.56 o 
 -22   4  15      112.05      134.22     68.40 o 
 -20   4  15        9.76       24.65     24.49 o 
 -18   4  15        8.49       55.48     28.76 o 
 -16   4  15       11.49        0.00     20.55 o 
 -14   4  15       35.28       61.21     25.22 o 
 -12   4  15      129.81      129.17     30.30 o 
 -10   4  15      936.89     1176.05    171.17 o 
  -8   4  15        3.61        0.00     17.87 o 
  -6   4  15      220.96      206.52     66.51 o 
  -4   4  15        1.56       29.77     21.05 o 
  -2   4  15      303.48      298.27     58.44 o 
   0   4  15      418.82      463.86     86.35 o 
   2   4  15       26.75       32.18     23.45 o 
   4   4  15       32.26       50.81     25.13 o 
   6   4  15       64.28       64.82     29.57 o 
   8   4  15        4.92       45.71     26.20 o 
  10   4  15       57.38       40.13     27.06 o 
  12   4  15      182.81      254.90     62.31 o 
  14   4  15       56.53       59.76     24.66 o 
  16   4  15       78.51       85.02     27.26 o 
  18   4  15       52.27       61.43     29.31 o 
  20   4  15       25.89       59.89     24.11 o 
  22   4  15       99.34       73.13     34.66 o 
 -19   5  15        8.82       29.33     25.09 o 
 -17   5  15      198.47      214.07     36.77 o 
 -15   5  15        0.09       35.90     23.55 o 
 -13   5  15       13.00       42.45     27.00 o 
 -11   5  15       19.86       57.40     25.84 o 
  -9   5  15      113.89       71.40     27.69 o 
  -7   5  15       57.59      102.56     29.03 o 
  -5   5  15       10.18        7.69     22.57 o 
  -3   5  15        0.43        0.00     22.90 o 
  -1   5  15      129.22      249.06    132.83 o 
   1   5  15       21.23       74.59     30.76 o 
   3   5  15       10.65       12.50     23.57 o 
   5   5  15      365.54      716.06    207.70 o 
   7   5  15      299.35      456.12    198.70 o 
   9   5  15      194.68      241.18     46.67 o 
  11   5  15        1.13        9.79     29.99 o 
  13   5  15      124.65      331.21    162.94 o 
  15   5  15      106.11      115.23     94.61 o 
  17   5  15       44.62       57.38     42.21 o 
  19   5  15       14.85       61.50     41.53 o 
 -12   6  15       18.47       43.06     24.05 o 
 -10   6  15        1.94        7.89     27.06 o 
  -8   6  15        2.37       19.17     25.19 o 
  -6   6  15      444.77      522.90    198.14 o 
  -4   6  15      385.50      446.46    170.11 o 
  -2   6  15        0.04        0.28     24.82 o 
   0   6  15       21.85       19.30     28.91 o 
   2   6  15      120.27      145.37     41.77 o 
   4   6  15       16.34        0.00     28.74 o 
   6   6  15       44.22       70.34     36.86 o 
   8   6  15       11.98        4.22     33.25 o 
  10   6  15       20.85       40.34     38.04 o 
  12   6  15        3.42       28.63     25.76 o 
 -26   0  16       11.21       28.30     70.75 o 
 -24   0  16      250.90      385.30    105.37 o 
 -22   0  16       64.45       77.05     58.18 o 
 -20   0  16      110.16      122.65     58.18 o 
 -18   0  16     1716.11     1497.97    141.76 o 
 -16   0  16      719.71      714.37    111.72 o 
 -14   0  16      339.39      294.12     75.50 o 
 -12   0  16     2425.03     2025.98    156.09 o 
 -10   0  16      500.29      456.22     88.10 o 
  -8   0  16     2200.36     1812.82    141.87 o 
  -6   0  16     2355.06     2150.63    149.79 o 
  -4   0  16     1640.93     1507.46     84.31 o 
  -2   0  16     2450.78     3255.35   1129.89 o 
   0   0  16     1714.52     1517.78    141.74 o 
   2   0  16      138.52       96.69     46.52 o 
   4   0  16     1409.24     1267.88     63.21 o 
   6   0  16     1334.76     2052.05    671.64 o 
   8   0  16      734.31      731.68     62.86 o 
  10   0  16      233.25      171.45     40.31 o 
  12   0  16      231.88      238.75     47.17 o 
  14   0  16       10.75       15.72     38.52 o 
  16   0  16     1533.59     1548.27    111.82 o 
  18   0  16      192.80      191.01     47.25 o 
  20   0  16      127.21      178.89     47.46 o 
  22   0  16      790.27      808.83     85.48 o 
  24   0  16       42.96       49.31     35.11 o 
  26   0  16        1.41       54.10     34.76 o 
 -25   1  16       71.78       89.40     53.91 o 
 -23   1  16       29.09       31.51     62.89 o 
 -21   1  16        0.12        0.00     29.32 o 
 -19   1  16        1.37        0.00     29.84 o 
 -17   1  16      458.88      450.72     66.63 o 
 -15   1  16        2.72       16.98     30.56 o 
 -13   1  16        2.38        0.00     25.97 o 
 -11   1  16       25.87       46.91     25.71 o 
  -9   1  16      157.37      202.98     47.10 o 
  -7   1  16       27.11       54.89     24.50 o 
  -5   1  16        1.35        5.79     19.95 o 
  -3   1  16       15.30       31.82     18.51 o 
  -1   1  16       61.58       78.51     47.17 o 
   1   1  16      256.98      410.46     77.40 o 
   3   1  16     1088.32     1182.64     71.44 o 
   5   1  16      268.56      296.49     30.20 o 
   7   1  16      646.22      743.17    157.97 o 
   9   1  16      890.54      682.80    118.44 o 
  11   1  16       11.81       18.30     17.25 o 
  13   1  16      169.61      218.51     37.02 o 
  15   1  16       47.99       37.42     20.26 o 
  17   1  16       15.31       25.64     19.32 o 
  19   1  16      183.29      196.79     34.23 o 
  21   1  16       60.36       64.72     24.27 o 
  23   1  16       13.86       26.53     23.86 o 
  25   1  16       87.79       82.79     28.94 o 
 -24   2  16      453.17      357.44     68.71 o 
 -22   2  16       78.62       83.38     40.73 o 
 -20   2  16        7.78        0.00     30.19 o 
 -18   2  16       24.78        0.00     28.33 o 
 -16   2  16       38.61       18.71     36.65 o 
 -14   2  16      298.25      429.72     52.95 o 
 -12   2  16     2764.20     3409.11    610.98 o 
 -10   2  16       75.93      199.73     93.03 o 
  -8   2  16      517.72      522.03     51.99 o 
  -6   2  16      306.30      269.59    116.91 o 
  -4   2  16      313.01      436.54     88.79 o 
  -2   2  16       33.78       41.52     20.50 o 
   0   2  16        7.01        0.00     16.98 o 
   2   2  16      233.21      323.95     68.94 o 
   4   2  16       98.09      189.19     44.96 o 
   6   2  16      147.71      367.59    192.28 o 
   8   2  16      237.70      457.34    148.37 o 
  10   2  16        6.57       16.33     16.07 o 
  12   2  16       17.56       25.34     17.10 o 
  14   2  16        6.41        7.51     17.62 o 
  16   2  16      209.06      256.24     37.54 o 
  18   2  16      104.03      112.71     28.79 o 
  20   2  16       65.36       69.76     26.06 o 
  22   2  16      525.78      549.12     53.36 o 
  24   2  16        5.40       24.65     23.35 o 
 -23   3  16      398.20      299.21     64.48 o 
 -21   3  16       36.57       46.06     32.40 o 
 -19   3  16       24.09       12.20     56.60 o 
 -17   3  16       50.34       50.22     29.22 o 
 -15   3  16      119.14      247.91     56.58 o 
 -13   3  16       51.09       75.84     35.67 o 
 -11   3  16      508.16      482.78     83.83 o 
  -9   3  16       26.39       27.21     23.51 o 
  -7   3  16       25.13       28.20     21.10 o 
  -5   3  16       19.49       12.18     20.05 o 
  -3   3  16       99.22      143.82     62.85 o 
  -1   3  16      337.99      481.23    182.01 o 
   1   3  16      873.36     1151.11    305.45 o 
   3   3  16      580.49      702.84    118.94 o 
   5   3  16       53.61      146.41     83.80 o 
   7   3  16      339.57      494.37     96.13 o 
   9   3  16      351.81      575.28    273.68 o 
  11   3  16       73.25      107.25     28.69 o 
  13   3  16        4.25       15.67     20.23 o 
  15   3  16        0.05       25.11     22.41 o 
  17   3  16      103.73      105.69     37.16 o 
  19   3  16      165.43      146.95     33.91 o 
  21   3  16       14.90       11.45     26.55 o 
  23   3  16        4.77       40.65     23.62 o 
 -20   4  16      712.83     1114.24    319.74 o 
 -18   4  16      555.25      713.84    114.12 o 
 -16   4  16        0.77        6.00     23.53 o 
 -14   4  16      576.39      822.31    242.83 o 
 -12   4  16      331.23      361.28     65.25 o 
 -10   4  16        0.49       11.34     21.34 o 
  -8   4  16      498.04      663.94    139.89 o 
  -6   4  16      509.06      592.66     95.59 o 
  -4   4  16       16.51       46.46     28.30 o 
  -2   4  16        3.77       44.58     42.38 o 
   0   4  16      140.59      192.26     75.71 o 
   2   4  16      684.30      940.73    261.41 o 
   4   4  16      432.46      349.69     49.84 o 
   6   4  16      257.53      375.93    120.12 o 
   8   4  16        0.07       26.07     23.99 o 
  10   4  16        3.38       45.34     31.44 o 
  12   4  16       63.98       58.18     29.75 o 
  14   4  16      362.88      696.65    209.43 o 
  16   4  16        5.39       27.95     25.31 o 
  18   4  16      124.94      220.27     67.22 o 
  20   4  16        0.06        2.18     22.55 o 
 -15   5  16       13.29       30.98     23.84 o 
 -13   5  16      182.84      291.30     41.39 o 
 -11   5  16      138.69      129.44     35.41 o 
  -9   5  16       41.88       24.87     24.70 o 
  -7   5  16       57.46       63.81     28.05 o 
  -5   5  16        0.79        4.07     25.89 o 
  -3   5  16       66.27       67.75     30.72 o 
  -1   5  16      150.99      203.97     49.40 o 
   1   5  16       40.33       70.23     31.59 o 
   3   5  16        1.27       28.16     28.60 o 
   5   5  16       61.01       97.14     33.52 o 
   7   5  16       16.42       38.70     30.84 o 
   9   5  16        0.08        0.00     26.33 o 
  11   5  16       81.81      153.14     85.76 o 
  13   5  16       66.56       93.94     39.51 o 
  15   5  16       48.53       73.81     41.89 o 
  -6   6  16      249.52      302.78     49.13 o 
  -4   6  16        0.46        7.66     26.47 o 
  -2   6  16        0.78       18.31     30.58 o 
   0   6  16       18.74       79.07     37.17 o 
   2   6  16       52.08       42.32     34.79 o 
   4   6  16       32.06       18.14     35.32 o 
   6   6  16       87.64      121.02     71.14 o 
 -23   1  17      514.43      577.46     81.95 o 
 -21   1  17       53.56       26.73     34.76 o 
 -19   1  17        0.24        0.38     27.73 o 
 -17   1  17      187.66      208.93     49.40 o 
 -15   1  17        3.43        0.00     27.22 o 
 -13   1  17        0.88        0.00     26.41 o 
 -11   1  17      403.09      405.47     62.66 o 
  -9   1  17       57.86       20.44     44.03 o 
  -7   1  17        0.53        4.05     21.44 o 
  -5   1  17      305.42      481.68    147.27 o 
  -3   1  17        0.09       34.62     23.83 o 
  -1   1  17       11.70       29.08     18.59 o 
   1   1  17     1541.85     1820.09    392.88 o 
   3   1  17      258.65      361.58    112.32 o 
   5   1  17     3428.18     4073.76    506.43 o 
   7   1  17        0.18        6.52     29.16 o 
   9   1  17      699.17      600.99     47.16 o 
  11   1  17        2.71        7.71     18.06 o 
  13   1  17      493.05      486.56     45.46 o 
  15   1  17        7.59       32.67     21.53 o 
  17   1  17      369.65      347.88     42.63 o 
  19   1  17       58.69       66.60     24.21 o 
  21   1  17        1.75        9.26     21.25 o 
  23   1  17       93.35      152.25     32.32 o 
 -22   2  17        7.89        0.00     44.81 o 
 -20   2  17       93.49      135.41     46.08 o 
 -18   2  17      635.28      547.29     77.26 o 
 -16   2  17        7.74        2.68     28.20 o 
 -14   2  17      304.01      335.44     59.49 o 
 -12   2  17       42.99       48.85     28.97 o 
 -10   2  17      385.50      768.47    276.78 o 
  -8   2  17      698.94      897.28    181.08 o 
  -6   2  17      667.56      780.61    186.59 o 
  -4   2  17       50.98       70.39     23.60 o 
  -2   2  17     1285.94     1313.54    118.29 o 
   0   2  17     1442.40     1605.56    175.94 o 
   2   2  17      808.16     1078.77    268.36 o 
   4   2  17      454.07      653.76    171.89 o 
   6   2  17      232.57      469.79    199.32 o 
   8   2  17        6.81       15.74     22.91 o 
  10   2  17       64.10       28.14     22.21 o 
  12   2  17      135.37      104.62     32.83 o 
  14   2  17      277.91      340.98     50.25 o 
  16   2  17       29.01       50.83     24.49 o 
  18   2  17      345.74      364.30     51.06 o 
  20   2  17      111.54      159.08     33.71 o 
  22   2  17        2.37       12.51     21.69 o 
 -19   3  17      295.83      222.53     47.09 o 
 -17   3  17      516.08      601.78     63.22 o 
 -15   3  17        0.28       20.03     39.19 o 
 -13   3  17       13.73      107.37     68.67 o 
 -11   3  17      182.86      360.78     94.30 o 
  -9   3  17       11.41       21.77     32.56 o 
  -7   3  17       18.80       15.57     21.99 o 
  -5   3  17       10.00       18.23     21.23 o 
  -3   3  17       18.01       28.37     27.91 o 
  -1   3  17       42.76       67.59     68.56 o 
   1   3  17      649.34      929.88    236.98 o 
   3   3  17      234.98      268.65     43.70 o 
   5   3  17      182.10      321.63    150.31 o 
   7   3  17       65.42       32.08     27.20 o 
   9   3  17       11.29        7.71     25.38 o 
  11   3  17        0.73       25.53     27.05 o 
  13   3  17      269.05      520.79    162.82 o 
  15   3  17       25.73       27.90     27.73 o 
  17   3  17       30.87       14.46     29.62 o 
  19   3  17       22.22       48.59     34.67 o 
 -16   4  17       17.15       62.70     29.60 o 
 -14   4  17       95.25      135.00     36.40 o 
 -12   4  17       16.99       54.25     27.45 o 
 -10   4  17      232.53      316.98     64.46 o 
  -8   4  17      314.33      450.03     48.36 o 
  -6   4  17      144.58      176.22     73.41 o 
  -4   4  17       29.11       43.80     29.96 o 
  -2   4  17       48.48       35.81     28.51 o 
   0   4  17       84.92      120.83     36.98 o 
   2   4  17      257.16      307.02    128.34 o 
   4   4  17       82.06      103.80     34.28 o 
   6   4  17        7.97       20.47     27.45 o 
   8   4  17        2.49       11.67     26.59 o 
  10   4  17        1.35        0.00     23.11 o 
  12   4  17        0.40        7.22     37.21 o 
  14   4  17      203.81      391.87    126.84 o 
  16   4  17       13.28       24.32     33.25 o 
 -11   5  17       12.34       19.29     23.58 o 
  -9   5  17       83.32       65.97     34.11 o 
  -7   5  17       13.27       28.42     29.47 o 
  -5   5  17       41.17       76.17     33.17 o 
  -3   5  17      146.89      228.34    123.13 o 
  -1   5  17      130.92      172.28    122.52 o 
   1   5  17        6.04        0.00     25.45 o 
   3   5  17       39.25       20.66     28.03 o 
   5   5  17      118.27      230.95     97.06 o 
   7   5  17       18.77        5.39     27.40 o 
   9   5  17        4.30       12.37     29.61 o 
  11   5  17      121.63      320.88    120.48 o 
 -20   0  18       20.07       51.89     45.60 o 
 -18   0  18      255.17      210.74     69.20 o 
 -16   0  18        1.26       23.58     44.02 o 
 -14   0  18      217.34      176.13     64.48 o 
 -12   0  18     2656.64     2390.21    179.74 o 
 -10   0  18      229.91      232.75     73.91 o 
  -8   0  18        3.93       25.16     44.02 o 
  -6   0  18       57.43       48.74     44.03 o 
  -4   0  18      631.71      719.02    105.41 o 
  -2   0  18     1858.97     1896.88    148.10 o 
   2   0  18      109.96      191.44     44.53 o 
   4   0  18        2.33       40.71     24.07 o 
   6   0  18       19.64       49.31     30.44 o 
   8   0  18      741.63      778.76     72.82 o 
  10   0  18       16.67       29.51     28.65 o 
  12   0  18       40.71       44.77     30.56 o 
  14   0  18      498.32      503.73     68.94 o 
  16   0  18      428.72      434.51     67.82 o 
  18   0  18      185.87      242.33     64.47 o 
  20   0  18      596.43      664.49     82.82 o 
 -21   1  18        0.00       29.19     35.19 o 
 -19   1  18       54.04       85.81     36.49 o 
 -17   1  18       86.45       68.96     33.61 o 
 -15   1  18       21.70       55.48     30.89 o 
 -13   1  18       22.49       39.46     33.98 o 
 -11   1  18       46.41       64.13     36.02 o 
  -9   1  18       12.82       30.57     32.67 o 
  -7   1  18       48.97       96.15     39.98 o 
  -5   1  18      193.36      325.96     72.75 o 
  -3   1  18       91.92       60.29     27.93 o 
  -1   1  18      171.82      285.06     57.55 o 
   1   1  18      487.62      660.55     92.14 o 
   3   1  18      197.19      323.90    112.30 o 
   5   1  18      739.81     1097.51    225.68 o 
   7   1  18        0.80       13.53     23.57 o 
   9   1  18       66.94       83.22     25.27 o 
  11   1  18       72.58       71.87     28.11 o 
  13   1  18      212.74      253.50     37.06 o 
  15   1  18        0.68        7.58     20.45 o 
  17   1  18       17.40       31.90     23.75 o 
  19   1  18        6.33       21.87     22.41 o 
  21   1  18       10.04       44.38     24.17 o 
 -20   2  18      205.82      157.09     56.61 o 
 -18   2  18       36.41       51.62     37.14 o 
 -16   2  18        5.99       16.26     29.32 o 
 -14   2  18       36.70       67.82     35.89 o 
 -12   2  18      480.66      933.47    430.22 o 
 -10   2  18      951.01     1185.37    145.11 o 
  -8   2  18      133.34      207.34     41.96 o 
  -6   2  18        0.15       37.22     27.92 o 
  -4   2  18       89.54      246.46     59.94 o 
  -2   2  18       59.44      153.17     56.93 o 
   0   2  18        3.00       31.68     31.55 o 
   2   2  18      176.91      236.52     52.78 o 
   4   2  18       27.89       71.19     61.62 o 
   6   2  18       32.12       40.52     35.86 o 
   8   2  18      164.94      479.52    225.66 o 
  10   2  18       33.47      121.19     42.79 o 
  12   2  18        4.75        9.93     24.86 o 
  14   2  18      137.39      165.32     39.74 o 
  16   2  18      132.83      127.96     38.65 o 
  18   2  18       62.05       58.57     27.04 o 
  20   2  18        3.95       22.08     21.88 o 
 -17   3  18       57.00       91.20     42.25 o 
 -15   3  18        8.09       28.51     29.22 o 
 -13   3  18      322.77      598.89    228.65 o 
 -11   3  18       66.71       49.21     31.00 o 
  -9   3  18       82.34       64.84     32.33 o 
  -7   3  18       76.19      141.45     37.42 o 
  -5   3  18       33.00       18.57     23.62 o 
  -3   3  18        0.06       10.37     25.94 o 
  -1   3  18      411.74      718.83    234.31 o 
   1   3  18      694.62     1024.14    368.22 o 
   3   3  18       79.20      107.30     33.87 o 
   5   3  18      325.44      507.68    142.64 o 
   7   3  18      425.14      661.75    130.39 o 
   9   3  18       21.93       46.32     33.52 o 
  11   3  18       35.79      113.93     55.02 o 
  13   3  18       98.58       93.90     44.94 o 
  15   3  18      106.70      161.66     57.78 o 
  17   3  18       19.05       26.69     32.37 o 
 -12   4  18        2.34       54.34     27.93 o 
 -10   4  18        1.67       18.58     29.47 o 
  -8   4  18       70.36       73.88     35.55 o 
  -6   4  18      618.09      799.07    257.31 o 
  -4   4  18       29.36       29.66     28.74 o 
  -2   4  18       51.32      110.49     63.10 o 
   0   4  18       26.07        8.75     25.25 o 
   2   4  18       47.04      155.11    108.83 o 
   4   4  18       21.91       30.07     32.66 o 
   6   4  18      233.75      353.72    152.32 o 
   8   4  18        0.09       15.41     27.23 o 
  10   4  18       57.46       82.45    122.46 o 
  12   4  18       12.53       43.84     32.15 o 
  -3   5  18       27.05       52.22     33.76 o 
  -1   5  18      161.63      210.73     54.12 o 
   1   5  18      311.52      545.06    197.42 o 
   3   5  18      124.44      131.48     59.16 o 
 -17   1  19       19.97       12.63     30.89 o 
 -15   1  19       32.93       27.73     35.38 o 
 -13   1  19       61.35      103.07     38.35 o 
 -11   1  19      521.98      458.71     68.94 o 
  -9   1  19        3.70        6.20     29.77 o 
  -7   1  19       10.35       25.61     30.60 o 
  -5   1  19        1.88       61.01     36.49 o 
  -3   1  19       30.76       61.93     38.25 o 
  -1   1  19      338.85      700.79    257.49 o 
   1   1  19       38.12       79.36     73.11 o 
   3   1  19       48.00       70.21     29.93 o 
   5   1  19      299.33      360.71     77.24 o 
   7   1  19      130.56      179.26     70.76 o 
   9   1  19      274.28      238.20     54.35 o 
  11   1  19       25.30       38.72     26.59 o 
  13   1  19       10.73       21.35     21.46 o 
  15   1  19       12.29       29.86     22.91 o 
  17   1  19       12.66        7.24     22.09 o 
 -16   2  19       52.67       56.81     33.57 o 
 -14   2  19       17.33       46.12     29.77 o 
 -12   2  19      226.84      305.09     83.35 o 
 -10   2  19        3.37       17.74     35.52 o 
  -8   2  19      269.46      364.01     51.74 o 
  -6   2  19      526.40      936.86    283.48 o 
  -4   2  19      124.92      204.16     43.31 o 
  -2   2  19        0.86       48.83     37.73 o 
   0   2  19       56.92       65.29     30.00 o 
   2   2  19       43.25       33.61     27.64 o 
   4   2  19      114.25      171.95     63.99 o 
   6   2  19      220.38      400.22    143.63 o 
   8   2  19      133.33      256.11     94.46 o 
  10   2  19        0.07        0.00     34.75 o 
  12   2  19       11.58        5.07     37.13 o 
  14   2  19       26.48       45.28     33.75 o 
  16   2  19      110.16      162.03     50.32 o 
 -13   3  19      218.03      368.89     99.92 o 
 -11   3  19      150.38      298.03    121.02 o 
  -9   3  19      239.04      508.87    151.45 o 
  -7   3  19        1.65       12.43     29.43 o 
  -5   3  19       16.91       10.56     37.73 o 
  -3   3  19       58.25       75.79     32.15 o 
  -1   3  19      111.75      186.14     57.22 o 
   1   3  19      112.99      139.48     61.04 o 
   3   3  19       43.80       98.84     75.92 o 
   5   3  19      583.76      894.15    243.01 o 
   7   3  19        5.38       27.82     26.44 o 
   9   3  19      260.18      302.00     80.45 o 
  11   3  19      147.82      247.52     88.73 o 
  13   3  19        3.65        1.57     58.17 o 
  -6   4  19       65.44       37.40     31.94 o 
  -4   4  19       15.57       33.95     31.65 o 
  -2   4  19       55.62       71.33     35.10 o 
   0   4  19       82.68      105.59     35.48 o 
   2   4  19       21.36       53.89     34.12 o 
   4   4  19        0.17        0.61     27.85 o 
   6   4  19        4.58       28.55     31.09 o 
 -14   0  20       12.25       45.60     48.74 o 
 -12   0  20      423.15      512.77    103.81 o 
 -10   0  20      186.73      347.53     84.92 o 
  -8   0  20       39.95       94.34     50.31 o 
  -6   0  20       32.23       64.46     51.89 o 
  -4   0  20        1.38        0.00     44.02 o 
  -2   0  20       47.34        0.00     44.03 o 
   0   0  20      139.60      205.99     69.19 o 
  10   0  20        2.88       27.59     34.25 o 
  12   0  20        5.91       31.60     33.98 o 
  14   0  20       91.35      124.37     44.77 o 
 -13   1  20       69.71      140.02     47.17 o 
 -11   1  20        8.05       24.57     29.96 o 
  -9   1  20       13.38       32.36     30.52 o 
  -7   1  20       27.58       11.36     36.16 o 
  -5   1  20       14.27       51.88     55.03 o 
  -3   1  20       56.21       88.31     43.82 o 
  -1   1  20       14.51       84.90     59.75 o 
   1   1  20       27.91      172.95     67.61 o 
   3   1  20        9.61       57.61     39.98 o 
   5   1  20       45.79       81.76     55.03 o 
   7   1  20       67.71       95.61     43.62 o 
   9   1  20        0.60       31.39     34.41 o 
  11   1  20       17.53       40.45     37.77 o 
  13   1  20       90.97       95.92     34.89 o 
 -10   2  20        6.79       25.16     45.60 o 
  -8   2  20       90.79      329.77    220.13 o 
  -6   2  20      122.92      201.85     95.13 o 
  -4   2  20       25.57       48.82     53.46 o 
  -2   2  20      150.46      211.39     55.60 o 
   0   2  20        3.22       23.29     34.75 o 
   2   2  20       26.99       33.93     52.84 o 
   4   2  20       26.42       26.65     29.12 o 
   6   2  20       12.95       30.61     28.04 o 
   8   2  20        4.58        0.00     30.52 o 
  10   2  20       71.96       97.11     44.43 o 
  -5   3  20       54.74       76.76     42.62 o 
  -3   3  20        0.10        0.00     33.74 o 
  -1   3  20      298.16      605.33    193.09 o 
   1   3  20      372.79      573.62    157.08 o 
   3   3  20       46.71       35.20     31.28 o 
   5   3  20      215.45      321.17     52.00 o 
  -5   1  21        0.97       21.24     29.32 o 
  -1   1  21      552.14     2303.01    185.63 o 
   1   1  21      193.51      569.26    108.51 o 
   5   1  21        8.52        0.00     39.31 o 
                                                 
